# Supplementary material for: Analysis of circulating tumor DNA during checkpoint inhibition in metastatic melanoma using a tumor-agnostic panel
Source: Melanoma Res. 2023 Jun 12;33(5):364–74. doi: 10.1097/CMR.0000000000000903 (PMC10470440; doi:10.1097/CMR.0000000000000903)
Supplement: Supplementary file 1 [file mr-33-364-s001.xlsx]

## Sheet: Supplementary1_ClinSummary
## Supplementary Table 1: Summary of clinical characteristics.
## This table contains a summary of clinical characteristics for the 23 patients where response to immunotherapy is known.
### Overall: the number of patients with available response data.
### Response groups: the number and percentage of patients falling into the three response categories.
### OS = 1: Overall survival (1 = death)
### PFI = 1: Progression free interval (1 = progression)
### Gender: the number and percentage of Male and Female patients.
### PFI.time_days (mean(SD)):	Days to progression
### Performance status according to definition of WHO: number and percentage of patients with a given performance status.
### Treatment: the number and percentage of patients receiving a combination of Nivolumab and Ipilimumab, and Pembrolizumab.
### last_followup (mean(SD)):	days from inclusion to last follow up date
### Median follow-up in days (range): number of days from baseline until the last follow-up, calculated per response category. If the patient has deceased, the death date is used as last follow-up.
### Median progression time in days (range): number of days from baseline until the first progression date, calculated per response category. The number of days until the last follow-up date is used for patients who did not progress.
Overall
n = 24
Response groups (%)	(%)
Response	11 (45.8)
Resistance	9 (37.5)
Acquired resistance	4 (16.7)
OS = 1 (%)	14 (58.3)
PFI = 1 (%)	16 (66.7)
Gender
Male	15 (62.5)
Female	9 (37.5)
PFI.time_days (mean (SD))	721 (774)
Performance status
0	14 (58.3)
1	8 (33.3)
2	2 ( 8.3)
Treatment
Nivolumumab + Ipilimumab	14 (58.3)
Pembrolizumab	10 (41.7)
last_followup (mean (SD))	1019 (735)
Median follow-up in days (range)
Response	1893 (778 - 2008)
Resistance	293 (63 - 1166)
Acquired resistance	453 (248 - 809)
Median progression time in days (range)
Response	639 (487 - 1362)
Resistance	121 (30 - 273)
Acquired resistance	200 (152 - 334)

## Sheet: Supplementary2_FullClinTable
## Supplementary Table 2. Full clinical characteristics.
## This table includes the clinical characteristics of the 24 included patients.
### Patient: patient identification number.
### Response Category: the patient's response to immunotherapy; Response, Resistance, Aquired resistance.
### Overall survival time: number of days elapsed between inclusion time and death (for the patients where death occurred); or inclusion time and last follow-up date (for the patients where no death occurred)
### Event OS: binary variable showing whether death occurred; 0 corresponds to no death and 1 corresponds to death.
### Progression-free survival: number of days elapsed between inclusion time and progression
### Event PFS: binary variable showing whether progression occurred; 0 corresponds to no progression and 1 corresponds to progression.
Patient	Response Category	Overall survival time	Event OS	Progression-free survival	Event PFS
34	Response	778 days	0	487 days	1
35	Response	2004 days	0	2004 days	0
37	Acquired resistance	492 days	1	152 days	1
38	Resistance	1166 days	1	30 days	1
39	Resistance	500 days	1	121 days	1
40	Resistance	620 days	1	273 days	1
43	Response	1927 days	0	1927 days	0
45	Response	1837 days	0	1837 days	0
46	Resistance	293 days	1	243 days	1
47	Response	1362 days	1	1362 days	0
48	Response	2008 days	0	2008 days	0
50	Resistance	63 days	1	30 days	1
51	Resistance	190 days	1	60 days	1
52	Acquired resistance	413 days	0	152 days	1
53	Response	1999 days	0	669 days	1
54	Response	1186 days	1	487 days	1
55	Response	1893 days	0	1893 days	0
57	Resistance	635 days	1	152 days	1
58	Response	1981 days	0	1981 days	0
60	Acquired resistance	809 days	1	334 days	1
61	Acquired resistance	248 days	1	248 days	0
64	Resistance	69 days	1	60 days	1
65	Response	1768 days	0	639 days	1
68	Resistance	211 days	1	152 days	1

## Sheet: Supplementary3_GenePanel
## Supplementary Table 3. Customized gene panel.
## This table contains the genes included in the customized gene panel used for sequencing, their expected effect on checkpoint inhibition, and their role in melanoma and/or immunoregulation. Literature references are included below the table.
### Gene: Gene name, followed by corresponding literature references.
### Expected predictive value for response to checkpoint inhibition: shows whether the gene is expected to contribute to resistance to checkpoint inhibition, response, or have an unknown effect.
### Predictive/Prognostic role in melanoma and/or in immunoregulation: indicates the gene's role in melanoma and/or immunoregulation, based on literature.
Gene	Expected predictive value for response to checkpoint inhibition	Predictive/Prognostic role in melanoma and/or in immunoregulation
BRAF (1–8)	Resistance	Increased immunosuppressive cytokines Decreased: - MHC class 1 - Immune infiltrate - T-cell killing Enriched with effector T-cells
NRAS (1–3,5–8)	Response	- Poorer prognosis. - Higher response rate to immunotherapy (mostly PD-1 inhibition)
KRAS (2,5,6,8–10)	Response	- Improved response to immunotherapy - Increase GM-CSF by cancer cellspromote neutrophil recruitment to tumor
HRAS(6,8)	Response
NF1 (2,5–8,11,12)	Response	- Poor outcome - Highest mutational burden of all subtypes of melanoma
PREX2 (2,5,11)	Unknown	Its relevance to melanoma genesis is unknown
CCND1 (6,7)	Resistance	Head-neck and extremities melanomas Immune suppression
ERBB4 (2,7,11)	Response	Melanoma Increased effector T-cell infiltration
KIT (2,3,7,8)	Unknown	- Most frequently in acral melanomas (10-20%) - Mucosal melanomas (15-20%)
RAC1 (2,6,8,11)	Resistance	- Sun-exposed melanomas - Aggressive melanoma features - Regulate PD-L1 expression
PPP6C (2,6–8,11)	Resistance	- Associated with NRAS melanomas - Concurrence with BRAF mutations - Clinical impact unknown - Visceral metastases
TERT and TERT promotor (2,3,5,6,8)	Resistance	- UVR signature in melanoma - 85% of melanoma metastases
JAK1 (13,14)	Resistance	- Insensitive to IFN type I /II: - Low PD-L1 expr - No apoptosis - Less chemokine expressionlow CD8 infiltrates - Resistant to PD-1 inhibitor
JAK2 (13,14)	Resistance	- Insensitive to IFN type I: a. Low PD-L1 b. Low HLA class 1 c. No apoptosis - Resistant to PD-1 and CTLA4-inhibitor
B2M (15,16)	Resistance	- Loss of MHC 1 expression - Resistant to PD-1 inhibitor
CDKN2A (3,5,6)	Resistance	- Reduction of CD8 T-cells
PIK3CA (9)	Response	Pancancer: - Increased cytox T-cell - Increased NK cells
IRF-1 (13,17)	Resistance	- Insensitive to IFN - Resistant to CTLA-4 inhibitor
PTEN (3,6,8,9,16,18,19)	Resistance	- Upregulation of PD-L1 expression in melanoma - Decreased immune infiltrate (CD8 T-cells). - Resistance to T-cell killing by inhibiting autophagy - Increased immunosuppressive cytokines (IL6, 10, VEGF) - NF-kappaB activation: - expression of cytokines (CXCL1/IL-23/G- CSF) that drive macrophage, neutrophils and Tregs accumulation in tumor
APLNR (16)	Resistance	Less sensitive to effector T-cell-function
PBRM1 (18)	Response	- Mouse melanoma: PBRM-deficient cells - expression IFNg response genes. - Renal carcinoma: loss of PBRM1 - checkpointinh response.
MAP2K1(5,6,8,11)	Response	Predictive of response to CTLA-4
MAP2K2(8,11)	Response
SERPINB3+4 (1,18)	Response	- Enhance tumor immunogenicity
DPH3 promotor (11)	Unknown	Co-occur with NF1
RPS27UTR (6,7)	Unknown
MTOR (6,9,10)	Response	Increased response to immunotherapy
PDGFRA (6,7)	Response	- Overexpressed in melanoma triple-WT - Increased immune cell infiltration
AKT1(5,6,8)	Unknown	Overexpressed in melanoma triple-WT and RAS and NF1
ATRX (9)	Response	Increased PD-L1 in melanoma Frequently mutated in melanoma - Intratumoral T- cell influx
MET (5)	Unknown
ARID2 and ARID1B (5–8)	Resistance
TP53(8)	Resistance
DDX3X(8)	Response	Intratumoral T-cell influx
IDH1(8)	Unknown
EZH2(8)	Resistance
SETD2(8)	Response	Immunesystem more active. Predictive in many cancer types
CTNNB1(1,5,7,8,20)	Resistance	- Suppressed immune microenvironment
Supplementary Table 3 references
1.	Szczepaniak Sloane RA, Gopalakrishnan V, Reddy SM, Zhang X, Reuben A, Wargo JA. Interaction of molecular alterations with immune response in melanoma. Cancer. 2017.
2.	De Unamuno Bustos B, Estal RM, Simó GP, De Juan Jimenez I, Muñoz BE, Serna MR, et al. Towards Personalized Medicine in Melanoma: Implementation of a Clinical Next-Generation Sequencing Panel. Sci Rep. 2017;
3.	Helgadottir H, Rocha Trocoli Drakensjö I, Girnita A. Personalized Medicine in Malignant Melanoma: Towards Patient Tailored Treatment. Front Oncol. 2018;
4.	Charoentong P, Finotello F, Angelova M, Rieder D, Hackl H, Correspondence ZT. Pan-cancer Immunogenomic Analyses Reveal Genotype-Immunophenotype Relationships and Predictors of Response to Checkpoint Blockade. CellReports [Internet]. 2017 [cited 2019 May 11];18:248–62. Available from: http://dx.doi.org/10.1016/j.celrep.2016.12.019
5.	Garman B, Anastopoulos IN, Krepler C, Brafford P, Sproesser K, Jiang Y, et al. Genetic and Genomic Characterization of 462 Melanoma Patient-Derived Xenografts, Tumor Biopsies, and Cell Lines. Cell Rep. 2017;
6.	Akbani R, Akdemir KC, Aksoy BA, Albert M, Ally A, Amin SB, et al. Genomic Classification of Cutaneous Melanoma. Cell. 2015;
7.	Hayward NK, Wilmott JS, Waddell N, Johansson PA, Field MA, Nones K, et al. Whole-genome landscapes of major melanoma subtypes. Nature. 2017;
8.	Calapre L, Giardina T, Robinson C, Reid AL, Al-Ogaili Z, Pereira MR, et al. Locus-specific concordance of genomic alterations between tissue and plasma circulating tumor DNA in metastatic melanoma. Mol Oncol. 2019;
9.	Wellenstein MD, De Visser KE. Review Cancer-Cell-Intrinsic Mechanisms Shaping the Tumor Immune Landscape. Immunity [Internet]. 2018 [cited 2019 May 11];48:399–416. Available from: https://doi.org/10.1016/j.immuni.2018.03.004
10.	Ock CY, Hwang JE, Keam B, Kim SB, Shim JJ, Jang HJ, et al. Genomic landscape associated with potential response to anti-CTLA- 4 treatment in cancers. Nat Commun. 2017;
11.	Zhang T, Dutton-Regester K, Brown KM, Hayward NK. The genomic landscape of cutaneous melanoma. Pigment Cell and Melanoma Research. 2016.
12.	Cirenajwis H, Lauss M, Ekedahl H, Törngren T, Kvist A, Saal LH, et al. NF1-mutated melanoma tumors harbor distinct clinical and biological characteristics. Mol Oncol. 2017;
13.	Sucker A, Zhao F, Pieper N, Heeke C, Maltaner R, Stadtler N, et al. Acquired IFNγ 3 resistance impairs anti-Tumor immunity and gives rise to T-cell-resistant melanoma lesions. Nat Commun. 2017;
14.	Shin DS, Zaretsky JM, Escuin-Ordinas H, Garcia-Diaz A, Hu- Lieskovan S, Kalbasi A, et al. Primary Resistance to PD-1 Blockade Mediated by JAK1/2 Mutations. 2016 [cited 2019 May 11]; Available from: www.aacrjournals.org
15.	Sade-Feldman M, Jiao YJ, Chen JH, Rooney MS, Barzily-Rokni M, Eliane JP, et al. Resistance to checkpoint blockade therapy through inactivation of antigen presentation. Nat Commun. 2017;
16.	Gide TN, Wilmott JS, Scolyer RA, Long G V. Primary and Acquired Resistance to Immune Checkpoint Inhibitors in Metastatic Melanoma. Clin Cancer Res [Internet]. 2018 [cited 2019 May 11];24(6). Available from: http://clincancerres.aacrjournals.org/
17.	Gao J, Shi LZ, Zhao H, Chen J, Xiong L, He Q, et al. Loss of IFN-γ Pathway Genes in Tumor Cells as a Mechanism of Resistance to Anti- CTLA-4 Therapy. Cell. 2016;
18.	Keenan TE, Burke KP, Van Allen EM. Genomic correlates of response to immune checkpoint blockade. Nature Medicine. 2019.
19.	Hugo W, Zaretsky JM, Sun L, Song C, Moreno BH, Hu-Lieskovan S, et al. Genomic and Transcriptomic Features of Response to Anti-PD-1 Therapy in Metastatic Melanoma. Cell. 2016;
20.	Siemers NO, Holloway JL, Chang H, Chasalow SD, Ross-MacDonald PB, Voliva CF, et al. Genome-wide association analysis identifies genetic correlates of immune infiltrates in solid tumors. PLoS One. 2017;

## Sheet: Supplementary4_VariantTable
## Supplementary Table 4. Variant Table.
## This table includes the non-SNP driver mutations called by the Shearwater algorithm.
### PtID: patient identification number
### Biopsy order: shows the biopsy order in the series of biopsies performed on the patient. Ranges from 1-6, depending on how many samples were taken from the patient.
### Gene: gene symbol.
### Variant: variant identification, composed of the chromosome number, the position, and the nucleotide alteration (A, T, G, C denoting the respective nucleotide changes, and X denoting deletions).
### MAF: mutant allele frequency of the variant.
PtID	Biopsy order	Gene	Variant	MAF
34	1	ARID1B	chr6:157207180:C	0.00298954
37	1	ATRX	chrX:77682251:C	0.00985222
38	1	TERT	chr5:1295127:A	0.333333
38	1	TERT	chr5:1295128:A	0.326531
38	1	MET	chr7:116699521:A	0.128492
38	1	BRAF	chr7:140753336:T	0.157706
38	2	TERT	chr5:1295127:A	0.208861
38	2	TERT	chr5:1295128:A	0.212903
38	2	MET	chr7:116699521:A	0.0526585
38	2	BRAF	chr7:140753336:T	0.0693878
38	3	PBRM1	chr3:52586484:T	0.00194932
38	3	TERT	chr5:1295127:A	0.00568182
38	3	TERT	chr5:1295128:A	0.00584795
38	3	MET	chr7:116699521:A	0.0056586
38	3	BRAF	chr7:140753336:T	0.00290909
38	3	EZH2	chr7:148819630:C	0.376687
39	1	TERT	chr5:1295127:A	0.432624
39	1	TERT	chr5:1295128:A	0.442029
39	1	BRAF	chr7:140753336:T	0.18845
39	2	TERT	chr5:1295127:A	0.155039
39	2	TERT	chr5:1295128:A	0.153226
39	2	BRAF	chr7:140753336:T	0.121591
39	3	TERT	chr5:1295127:A	0.34188
39	3	TERT	chr5:1295128:A	0.342105
39	3	BRAF	chr7:140753336:T	0.174975
40	1	MTOR	chr1:11130623:A	0.00993377
40	1	ARID1B	chr6:157207130:C	0.00660066
40	1	DDX3X	chrX:41344088:G	0.012012
40	2	DDX3X	chrX:41344088:G	0.00833333
43	1	PBRM1	chr3:52609434:A	0.284195
43	1	TERT	chr5:1295113:A	0.182927
43	1	BRAF	chr7:140753336:T	0.355828
43	1	DDX3X	chrX:41342589:A	0.00304878
45	1	BRAF	chr7:140739904:A	0.00653595
43	2	PBRM1	chr3:52609434:A	0.216529
43	2	TERT	chr5:1295113:A	0.0740741
43	2	BRAF	chr7:140753336:T	0.0482143
43	3	SETD2	chr3:47084330:G	0.00251889
46	1	PIK3CA	chr3:179230297:T	0.00642398
46	2	NF1	chr17:31336385:A	0.00157729
46	2	DDX3X	chrX:41346291:A	NA
46	3	BRAF	chr7:140753349:A	NA
46	3	DDX3X	chrX:41346291:A	0.0615711
51	1	PTEN	chr10:87894051:C	0.0103093
51	1	CTNNB1	chr3:41224601:C	0.00166113
51	1	TERT	chr5:1295127:A	0.101449
51	1	TERT	chr5:1295128:A	0.101449
51	2	PTEN	chr10:87894051:C	0.0632911
51	2	TERT	chr5:1295127:A	0.162791
51	2	TERT	chr5:1295128:A	0.162791
51	2	RAC1	chr7:6402021:A	0.00527426
51	3	PTEN	chr10:87894051:C	0.146907
51	3	TERT	chr5:1295127:A	0.228261
51	3	TERT	chr5:1295128:A	0.233333
51	3	RAC1	chr7:6402021:A	0.000894454
52	1	TERT	chr5:1271206:G	0.00395257
52	2	KIT	chr4:54698347:C	NA
52	3	KIT	chr4:54698347:C	0.000374251
53	2	ATRX	chrX:77683209:T	0.00490998
54	3	MTOR	chr1:11228826:G	0.00191939
54	3	TP53	chr17:7673832:A	NA
57	1	JAK2	chr9:5022102:G	0.00420168
58	1	ATRX	chrX:77682725:A	0.00867679
60	1	SETD2	chr3:47083920:C	0.00213675
57	2	IDH1	chr2:208237167:C	NA
57	2	ATRX	chrX:77652291:G	0.00151745
57	3	ATRX	chrX:77652291:G	0.00210526
61	1	TP53	chr17:7674227:G	0.00387597
61	1	ARID1B	chr6:156779149:C	0.0213904
61	2	MTOR	chr1:11122067:A	0.00504202
61	2	NF1	chr17:31229888:A	0.00505476
60	3	SETD2	chr3:47083920:C	0.00381679
64	1	ARID2	chr12:45852805:T	0.00284495
51	4	PTEN	chr10:87894051:C	0.0689655
51	4	CTNNB1	chr3:41224601:C	0.00221729
51	4	TERT	chr5:1295127:A	0.128205
51	4	TERT	chr5:1295128:A	0.135135
68	2	SETD2	chr3:47123338:T	NA
39	4	TERT	chr5:1295127:A	0.412371
39	4	TERT	chr5:1295128:A	0.42328
39	4	BRAF	chr7:140753336:T	0.257177
43	4	PBRM1	chr3:52609434:A	NA
43	4	DDX3X	chrX:41342589:A	NA
46	4	TERT	chr5:1272270:C	0.00413223
46	4	BRAF	chr7:140753349:A	0.0228354
46	4	DDX3X	chrX:41346291:A	0.146444
52	4	JAK1	chr1:64835477:C	0.000892061
52	4	KIT	chr4:54698347:C	0.00356506
68	5	SETD2	chr3:47123338:T	0.00531915
40	5	MTOR	chr1:11130623:A	0.000874891
34	4	ARID2	chr12:45731272:C	0.00441501
57	6	IDH1	chr2:208237163:G	0.00130804

## Sheet: Supplementary5_nonSNPVariants
## Supplementary Table 5. Extended Variant Table.
## This table includes the non-SNP mutations called by the Shearwater algorithm, regardless of driver status.
### Chr: chromosome where the variant is located
### Position: genomic position of variant
### Reference: reference allele (A, T, G, C)
### Alteration: alteration allele (A, T, G, C, or X for deletion)
### Gene: gene symbol.
### func.refgene: variant region (eg. intronic, exonic). Annotated by Annovar.
### exonicfunc.refgene: exonic variant function. Annotated by Annovar.
### aachange.refgene: amino acid change. Annotated by Annovar.
### cosmic90: COSMIC ID, using COSMIC v90. Annotated by Annovar.
### metasvm_pred: MetaSVM prediction (D: deleterious, T: tolerated). Annotated by Annovar.
### sift_pred: SIFT prediction (D: deleterious, T: tolerated). Annotated by Annovar.
### mutationtaster_pred: MutationTaster prediction (A: disease_causing_automatic, D: disease_causing, N: polymorphism, probably harmless, P: polymorphism_automatic, known to be harmless). Annotated by Annovar.
### ExAC_nontcga_NFE: Allele frequency in the ExAC-nonTCGA database (European, non-Finnish population).
### gnomAD_genome_NFE: Allele frequency in the gnomAD database (European, non-Finnish population).
### is_aa_change: TRUE if the variant is an amino acid change, based on exonicfunc.refgene and func.refgene.
### issnv: TRUE if the variant is a SNV, based on exonicfunc.refgene.
### tumor_suppressor: TRUE if the variant is listed as TSG in the pan-cancer driver list.
### oncogene: TRUE if the variant is listed as oncogene in the pan-cancer driver list.
### pan_cancer_driver: TRUE if the variant is present in the pan-cancer driver list.
### driver_category: Driver category (1: oncogenes, tumour suppressors and frameshift mutations with at least 3 COSMIC entries, 2: drivers with less than 3 COSMIC entries, 3: other pan-cancer drivers with less than 3 COSMIC entries and COSMIC proximity below 3, 4: not a driver)
### A_sig: Significance associated with the reference allele > A variation. Calculated by Shearwater.
### T_sig: Significance associated with the reference allele > T variation. Calculated by Shearwater.
### C_sig: Significance associated with the reference allele > C variation. Calculated by Shearwater.
### G_sig: Significance associated with the reference allele > G variation. Calculated by Shearwater.
### X_sig: Significance associated with the deletion of the reference allele. Calculated by Shearwater.
### significance: The minimum value of (A_sig, T_sig, C_sig, G_sig and X_sig), denoting the most significant variant.
### A_maf: Allele frequency of the A allele, calculated based on the count table.
### T_maf: Allele frequency of the T allele, calculated based on the count table.
### C_maf: Allele frequency of the C allele, calculated based on the count table.
### G_maf: Allele frequency of the G allele, calculated based on the count table.
### X_maf: Allele frequency associated with deletion, calculated based on the count table.
### sig_005: TRUE if the alteration is significant at the 0.05 level.
### sig_01: TRUE if the alteration is significant at the 0.1 level.
### PtID: patient identification number
### sig_maf: MAF of the significant alteration.
### Blood sample number: shows the biopsy order in the series of biopsies performed on the patient. Ranges from 1-6, depending on how many samples were taken from the patient.
### driver_keep: TRUE if the variant has a driver_category of 1 or 2 at any time point.
### blood_sample_from_baseline: Number of days elapsed between the date of baseline sample collection and the date of current sample collection.
### sig_maf_nosnp: MAF associated with the significant alteration.
### sig_maf_nosnp_driver: MAF associated with the significant driver alteration. NA if the variant is not annotated as driver.
### sig_post_filter: "OUT" if the variant is marked as a potential artefact (ie. variants that were undetectable at the previous time point and re-appear with a non-significant p-value at the current time point).
Chr	Position	Reference	Alteration	Gene	func.refgene	exonicfunc.refgene	aachange.refgene	cosmic90	metasvm_pred	sift_pred	mutationtaster_pred	ExAC_nontcga_NFE	gnomAD_genome_NFE	is_aa_change	issnv	tumor_suppressor	oncogene	pan_cancer_driver	driver_category	A_sig	T_sig	C_sig	G_sig	X_sig	significance	A_maf	T_maf	C_maf	G_maf	X_maf	sig_005	sig_01	PtID	sig_maf	Blood sample number	driver_keep	blood_sample_from_baseline	sig_maf_nosnp	sig_maf_nosnp_driver	sig_post_filter
chr17	7676126	T	C	TP53	exonic	synonymous SNV	TP53:NM_001126118:exon3:c.A126G:p.T42T,TP53:NM_000546:exon4:c.A243G:p.T81T,TP53:NM_001126112:exon4:c.A243G:p.T81T,TP53:NM_001126113:exon4:c.A243G:p.T81T,TP53:NM_001126114:exon4:c.A243G:p.T81T,TP53:NM_001276695:exon4:c.A126G:p.T42T,TP53:NM_001276696:exon4:c.A126G:p.T42T,TP53:NM_001276760:exon4:c.A126G:p.T42T,TP53:NM_001276761:exon4:c.A126G:p.T42T	NA	NA	NA	NA	NA	NA	FALSE	TRUE	TRUE	TRUE	TRUE	NA	0.523114	NA	0.531467	0.504213	9.22e-28	9.22e-28	0.00141844	0.88227	0.00141844	0	0.114894	TRUE	TRUE	34	0.00141844	1	FALSE	0	0.00141844	NA	NA
chr6	157207180	G	C	ARID1B	exonic	nonsynonymous SNV	ARID1B:NM_017519:exon19:c.G6000C:p.W2000C,ARID1B:NM_001346813:exon20:c.G6159C:p.W2053C,ARID1B:NM_020732:exon20:c.G6039C:p.W2013C	NA	T	D	D	NA	NA	TRUE	TRUE	TRUE	FALSE	TRUE	1	0.53434	0.563218	0.0417962	NA	0.5	0.0417962	0	0	0.00298954	0.99701	0	TRUE	TRUE	34	0.00298954	1	TRUE	0	0.00298954	0.00298954	NA
chr17	7676123	C	T	TP53	exonic	synonymous SNV	TP53:NM_001126118:exon3:c.G129A:p.P43P,TP53:NM_000546:exon4:c.G246A:p.P82P,TP53:NM_001126112:exon4:c.G246A:p.P82P,TP53:NM_001126113:exon4:c.G246A:p.P82P,TP53:NM_001126114:exon4:c.G246A:p.P82P,TP53:NM_001276695:exon4:c.G129A:p.P43P,TP53:NM_001276696:exon4:c.G129A:p.P43P,TP53:NM_001276760:exon4:c.G129A:p.P43P,TP53:NM_001276761:exon4:c.G129A:p.P43P	ID=COSV52772507;OCCURENCE=1(breast)	NA	NA	NA	1.85e-05	6.68e-05	FALSE	TRUE	TRUE	TRUE	TRUE	NA	0.524517	0.525985	NA	0.907289	0.526987	0.524517	0	0.000841043	0.998318	0.000841043	0	FALSE	FALSE	34	0.000841043	3	FALSE	84	0.000841043	NA	NA
chrX	77589919	G	A	ATRX	exonic	synonymous SNV	ATRX:NM_138270:exon26:c.C6018T:p.L2006L,ATRX:NM_000489:exon27:c.C6132T:p.L2044L	NA	NA	NA	NA	NA	NA	FALSE	TRUE	TRUE	FALSE	TRUE	NA	0.0462973	0.530744	0.534339	NA	0.54239	0.0462973	0.00356824	0	0	0.996432	0	TRUE	TRUE	34	0.00356824	3	FALSE	84	0.00356824	NA	NA
chr1	11127130	A	G	MTOR	exonic	synonymous SNV	MTOR:NM_004958:exon45:c.T6231C:p.D2077D	NA	NA	NA	NA	NA	NA	FALSE	TRUE	FALSE	TRUE	TRUE	NA	NA	0.505769	0.532857	0.0487555	0.506727	0.0487555	0.989091	0	0	0.0109091	0	TRUE	TRUE	35	0.0109091	1	FALSE	0	0.0109091	NA	NA
chrX	77520930	T	A	ATRX	intronic	NA	NA	NA	NA	NA	NA	NA	NA	FALSE	FALSE	TRUE	FALSE	TRUE	NA	0.0409329	NA	0.504862	0.5	0.500683	0.0409329	0.0106952	0.989305	0	0	0	TRUE	TRUE	35	0.0106952	1	FALSE	0	0.0106952	NA	NA
chr1	11127130	A	G	MTOR	exonic	synonymous SNV	MTOR:NM_004958:exon45:c.T6231C:p.D2077D	NA	NA	NA	NA	NA	NA	FALSE	TRUE	FALSE	TRUE	TRUE	NA	NA	0.516943	0.595563	0.551515	0.519772	0.516943	0.998779	0	0	0.001221	0	FALSE	FALSE	35	0.001221	2	FALSE	42	0.001221	NA	NA
chr1	11127130	A	G	MTOR	exonic	synonymous SNV	MTOR:NM_004958:exon45:c.T6231C:p.D2077D	NA	NA	NA	NA	NA	NA	FALSE	TRUE	FALSE	TRUE	TRUE	NA	NA	0.519491	0.609479	0.544846	0.522736	0.519491	0.998914	0	0	0.00108578	0	FALSE	FALSE	35	0.00108578	3	FALSE	84	0.00108578	NA	NA
chr7	148815051	T	A	EZH2	intronic	NA	NA	NA	NA	NA	NA	NA	NA	FALSE	FALSE	TRUE	TRUE	TRUE	NA	0.049063	NA	0.505772	0.503541	0.508777	0.049063	0.00338696	0.996613	0	0	0	TRUE	TRUE	35	0.00338696	3	FALSE	84	0.00338696	NA	NA
chr12	45905098	A	T	ARID2	UTR3	NA	NA	NA	NA	NA	NA	NA	NA	FALSE	FALSE	TRUE	FALSE	TRUE	NA	NA	0.0301142	0.504821	0.501267	0.501622	0.0301142	0.991968	0.00803213	0	0	0	TRUE	TRUE	37	0.00803213	1	FALSE	0	0.00803213	NA	NA
chrX	77682251	A	C	ATRX	exonic	nonsynonymous SNV	ATRX:NM_138270:exon8:c.T2891G:p.V964G,ATRX:NM_000489:exon9:c.T3005G:p.V1002G	NA	T	D	N	NA	NA	TRUE	TRUE	TRUE	FALSE	TRUE	2	NA	0.670123	0.0463218	0.522077	0.5	0.0463218	0.985222	0	0.00985222	0.00492611	0	TRUE	TRUE	37	0.00985222	1	TRUE	0	0.00985222	0.00985222	NA
chr5	1295127	G	A	TERT	upstream	NA	NA	NA	NA	NA	NA	NA	NA	FALSE	FALSE	TRUE	TRUE	TRUE	NA	4.49e-09	0.5	0.5	NA	0.532997	4.49e-09	0.333333	0	0	0.666667	0	TRUE	TRUE	38	0.333333	1	TRUE	0	0.333333	0.333333	NA
chr5	1295128	G	A	TERT	upstream	NA	NA	NA	NA	NA	NA	NA	NA	FALSE	FALSE	TRUE	TRUE	TRUE	NA	1.43e-06	0.597101	0.660037	NA	0.540896	1.43e-06	0.326531	0	0	0.673469	0	TRUE	TRUE	38	0.326531	1	TRUE	0	0.326531	0.326531	NA
chr6	157084796	G	G	ARID1B	exonic	synonymous SNV	ARID1B:NM_001346813:exon5:c.G2133G:p.A711A,ARID1B:NM_017519:exon5:c.G2133G:p.A711A,ARID1B:NM_020732:exon6:c.G2172G:p.A724A	NA	NA	NA	NA	NA	NA	FALSE	TRUE	TRUE	FALSE	TRUE	NA	4.82e-13	0.539454	0.612851	NA	0.52694	4.82e-13	0.998615	0	0	0.00138504	0	TRUE	TRUE	38	0.00138504	1	FALSE	0	0.00138504	NA	NA
chr7	116699521	T	A	MET	exonic	nonsynonymous SNV	MET:NM_000245:exon2:c.T437A:p.F146Y,MET:NM_001127500:exon2:c.T437A:p.F146Y,MET:NM_001324401:exon2:c.T437A:p.F146Y	NA	T	D	N	NA	NA	TRUE	TRUE	FALSE	TRUE	TRUE	2	2.86e-36	NA	0.51685	0.50097	0.500156	2.86e-36	0.128492	0.870112	0.00139665	0	0	TRUE	TRUE	38	0.128492	1	TRUE	0	0.128492	0.128492	NA
chr7	140753336	A	T	BRAF	exonic	nonsynonymous SNV	BRAF:NM_004333:exon15:c.T1799A:p.V600E	ID=COSV56056643;OCCURENCE=1(female_genital_tract_site_indeterminate),9(salivary_gland),18(breast),17(liver),2(oesophagus),4(genital_tract),4(adrenal_gland),3(meninges),5126(large_intestine),413(central_nervous_system),25(biliary_tract),1(pleura),258(ovary),36(bone),1038(NS),4(stomach),701(haematopoietic_and_lymphoid_tissue),9(urinary_tract),56(soft_tissue),30(kidney),22(pancreas),3(autonomic_gang…	T	D	D	0	NA	TRUE	TRUE	FALSE	TRUE	TRUE	1	NA	0.000984186	0.5	0.561138	0.500745	0.000984186	0.842294	0.157706	0	0	0	TRUE	TRUE	38	0.157706	1	TRUE	0	0.157706	0.157706	NA
chr3	47121171	G	A	SETD2	exonic	synonymous SNV	SETD2:NM_001349370:exon2:c.T3333T:p.N1111N,SETD2:NM_014159:exon3:c.T3465T:p.N1155N	NA	NA	NA	NA	NA	NA	FALSE	TRUE	TRUE	FALSE	TRUE	NA	0.00793706	0.720268	0.501257	NA	0.500621	0.00793706	0.484262	0	0	0.515738	0	TRUE	TRUE	38	0.484262	2	FALSE	21	0.484262	NA	NA
chr5	1295127	G	A	TERT	upstream	NA	NA	NA	NA	NA	NA	NA	NA	FALSE	FALSE	TRUE	TRUE	TRUE	NA	1.5e-09	0.5	0.5	NA	0.5765	1.5e-09	0.208861	0	0	0.791139	0	TRUE	TRUE	38	0.208861	2	TRUE	21	0.208861	0.208861	NA
chr5	1295128	G	A	TERT	upstream	NA	NA	NA	NA	NA	NA	NA	NA	FALSE	FALSE	TRUE	TRUE	TRUE	NA	2.64e-07	0.747494	0.977741	NA	0.590617	2.64e-07	0.212903	0	0.0193548	0.767742	0	TRUE	TRUE	38	0.212903	2	TRUE	21	0.212903	0.212903	NA
chr7	116699521	T	A	MET	exonic	nonsynonymous SNV	MET:NM_000245:exon2:c.T437A:p.F146Y,MET:NM_001127500:exon2:c.T437A:p.F146Y,MET:NM_001324401:exon2:c.T437A:p.F146Y	NA	T	D	N	NA	NA	TRUE	TRUE	FALSE	TRUE	TRUE	2	0.336819	NA	0.500097	0.501577	0.500257	0.336819	0.0526585	0.94683	0.000511247	0	0	FALSE	FALSE	38	0.0526585	2	TRUE	21	0.0526585	0.0526585	NA
chr7	140753336	A	T	BRAF	exonic	nonsynonymous SNV	BRAF:NM_004333:exon15:c.T1799A:p.V600E	ID=COSV56056643;OCCURENCE=1(female_genital_tract_site_indeterminate),9(salivary_gland),18(breast),17(liver),2(oesophagus),4(genital_tract),4(adrenal_gland),3(meninges),5126(large_intestine),413(central_nervous_system),25(biliary_tract),1(pleura),258(ovary),36(bone),1038(NS),4(stomach),701(haematopoietic_and_lymphoid_tissue),9(urinary_tract),56(soft_tissue),30(kidney),22(pancreas),3(autonomic_gang…	T	D	D	0	NA	TRUE	TRUE	FALSE	TRUE	TRUE	1	NA	0.0923377	0.5	0.6385	0.501068	0.0923377	0.930612	0.0693878	0	0	0	FALSE	TRUE	38	0.0693878	2	TRUE	21	0.0693878	0.0693878	NA
chr3	47121171	G	A	SETD2	exonic	synonymous SNV	SETD2:NM_001349370:exon2:c.T3333T:p.N1111N,SETD2:NM_014159:exon3:c.T3465T:p.N1155N	NA	NA	NA	NA	NA	NA	FALSE	TRUE	TRUE	FALSE	TRUE	NA	0.0119477	0.804537	0.501625	NA	0.500805	0.0119477	0.488278	0	0	0.511722	0	TRUE	TRUE	38	0.488278	3	FALSE	42	0.488278	NA	NA
chr3	52586484	C	T	PBRM1	exonic	nonsynonymous SNV	PBRM1:NM_001350075:exon21:c.G3328A:p.E1110K,PBRM1:NM_018313:exon21:c.G3253A:p.E1085K,PBRM1:NM_181042:exon22:c.G3328A:p.E1110K,PBRM1:NM_001350079:exon23:c.G3316A:p.E1106K,PBRM1:NM_001350074:exon24:c.G3436A:p.E1146K,PBRM1:NM_001350076:exon24:c.G3433A:p.E1145K,PBRM1:NM_001350078:exon24:c.G3436A:p.E1146K,PBRM1:NM_001350077:exon25:c.G3427A:p.E1143K	NA	T	D	D	NA	NA	TRUE	TRUE	TRUE	FALSE	TRUE	1	0.713086	0.0352154	NA	0.529983	0.691858	0.0352154	0	0.00194932	0.998051	0	0	TRUE	TRUE	38	0.00194932	3	TRUE	42	0.00194932	0.00194932	NA
chr5	1295127	G	A	TERT	upstream	NA	NA	NA	NA	NA	NA	NA	NA	FALSE	FALSE	TRUE	TRUE	TRUE	NA	0.533653	0.5	0.5	NA	0.590526	0.5	0.00568182	0	0	0.994318	0	FALSE	FALSE	38	0.00568182	3	TRUE	42	0.00568182	0.00568182	NA
chr5	1295128	G	A	TERT	upstream	NA	NA	NA	NA	NA	NA	NA	NA	FALSE	FALSE	TRUE	TRUE	TRUE	NA	0.526398	0.80097	0.866185	NA	0.607886	0.526398	0.00584795	0	0	0.994152	0	FALSE	FALSE	38	0.00584795	3	TRUE	42	0.00584795	0.00584795	NA
chr7	116699521	T	A	MET	exonic	nonsynonymous SNV	MET:NM_000245:exon2:c.T437A:p.F146Y,MET:NM_001127500:exon2:c.T437A:p.F146Y,MET:NM_001324401:exon2:c.T437A:p.F146Y	NA	T	D	N	NA	NA	TRUE	TRUE	FALSE	TRUE	TRUE	2	0.206287	NA	0.653351	0.50177	0.500294	0.206287	0.0056586	0.994341	0	0	0	FALSE	FALSE	38	0.0056586	3	TRUE	42	0.0056586	0.0056586	NA
chr7	140753336	A	T	BRAF	exonic	nonsynonymous SNV	BRAF:NM_004333:exon15:c.T1799A:p.V600E	ID=COSV56056643;OCCURENCE=1(female_genital_tract_site_indeterminate),9(salivary_gland),18(breast),17(liver),2(oesophagus),4(genital_tract),4(adrenal_gland),3(meninges),5126(large_intestine),413(central_nervous_system),25(biliary_tract),1(pleura),258(ovary),36(bone),1038(NS),4(stomach),701(haematopoietic_and_lymphoid_tissue),9(urinary_tract),56(soft_tissue),30(kidney),22(pancreas),3(autonomic_gang…	T	D	D	0	NA	TRUE	TRUE	FALSE	TRUE	TRUE	1	NA	0.521605	0.5	0.684985	0.50134	0.5	0.997091	0.00290909	0	0	0	FALSE	FALSE	38	0.00290909	3	TRUE	42	0.00290909	0.00290909	NA
chr7	148819630	T	C	EZH2	exonic	nonsynonymous SNV	EZH2:NM_152998:exon8:c.A833G:p.N278S,EZH2:NM_001203247:exon9:c.A950G:p.N317S,EZH2:NM_001203248:exon9:c.A923G:p.N308S,EZH2:NM_001203249:exon9:c.A923G:p.N308S,EZH2:NM_004456:exon9:c.A965G:p.N322S	ID=COSV57447730;OCCURENCE=6(haematopoietic_and_lymphoid_tissue),1(lung)	T	T	D	0.0005	0.0006	TRUE	TRUE	TRUE	TRUE	TRUE	1	0.781676	NA	4.71e-97	0.656709	0.539252	4.71e-97	0.000817996	0.622495	0.376687	0	0	TRUE	TRUE	38	0.376687	3	TRUE	42	0.376687	0.376687	NA
chr18	63658566	G	A	SERPINB3	exonic	nonsynonymous SNV	SERPINB3:NM_006919:exon5:c.C416T:p.A139V	NA	T	D	N	NA	NA	TRUE	TRUE	NA	NA	FALSE	NA	0.175199	0.809828	0.542401	NA	0.500873	0.175199	0.0800372	0	0	0.919963	0	FALSE	FALSE	39	0.0800372	1	FALSE	0	0.0800372	NA	NA
chr5	1260616	G	A	TERT	intronic	NA	NA	NA	NA	NA	NA	NA	NA	FALSE	FALSE	TRUE	TRUE	TRUE	NA	3.7e-33	0.540537	0.5	NA	0.501338	3.7e-33	0.258026	0	0	0.741974	0	TRUE	TRUE	39	0.258026	1	FALSE	0	0.258026	NA	NA
chr5	1295127	G	A	TERT	upstream	NA	NA	NA	NA	NA	NA	NA	NA	FALSE	FALSE	TRUE	TRUE	TRUE	NA	2.26e-22	0.5	0.5	NA	0.562313	2.26e-22	0.432624	0	0	0.567376	0	TRUE	TRUE	39	0.432624	1	TRUE	0	0.432624	0.432624	NA
chr5	1295128	G	A	TERT	upstream	NA	NA	NA	NA	NA	NA	NA	NA	FALSE	FALSE	TRUE	TRUE	TRUE	NA	1.13e-23	0.745275	0.854057	NA	0.574261	1.13e-23	0.442029	0	0	0.557971	0	TRUE	TRUE	39	0.442029	1	TRUE	0	0.442029	0.442029	NA
chr7	140753336	A	T	BRAF	exonic	nonsynonymous SNV	BRAF:NM_004333:exon15:c.T1799A:p.V600E	ID=COSV56056643;OCCURENCE=1(female_genital_tract_site_indeterminate),9(salivary_gland),18(breast),17(liver),2(oesophagus),4(genital_tract),4(adrenal_gland),3(meninges),5126(large_intestine),413(central_nervous_system),25(biliary_tract),1(pleura),258(ovary),36(bone),1038(NS),4(stomach),701(haematopoietic_and_lymphoid_tissue),9(urinary_tract),56(soft_tissue),30(kidney),22(pancreas),3(autonomic_gang…	T	D	D	0	NA	TRUE	TRUE	FALSE	TRUE	TRUE	1	NA	0.0112838	0.5	0.697909	0.50211	0.0112838	0.81155	0.18845	0	0	0	TRUE	TRUE	39	0.18845	1	TRUE	0	0.18845	0.18845	NA
chr18	63658566	G	A	SERPINB3	exonic	nonsynonymous SNV	SERPINB3:NM_006919:exon5:c.C416T:p.A139V	NA	T	D	N	NA	NA	TRUE	TRUE	NA	NA	FALSE	NA	0.156235	0.804922	0.937742	NA	0.501186	0.156235	0.0368642	0	0.000466636	0.962669	0	FALSE	FALSE	39	0.0368642	2	FALSE	47	0.0368642	NA	NA
chr5	1260616	G	A	TERT	intronic	NA	NA	NA	NA	NA	NA	NA	NA	FALSE	FALSE	TRUE	TRUE	TRUE	NA	3.93e-28	0.535908	0.5	NA	0.501852	3.93e-28	0.171679	0	0	0.828321	0	TRUE	TRUE	39	0.171679	2	FALSE	47	0.171679	NA	NA
chr5	1295127	G	A	TERT	upstream	NA	NA	NA	NA	NA	NA	NA	NA	FALSE	FALSE	TRUE	TRUE	TRUE	NA	1.03e-09	0.5	0.5	NA	0.552734	1.03e-09	0.155039	0	0	0.844961	0	TRUE	TRUE	39	0.155039	2	TRUE	47	0.155039	0.155039	NA
chr5	1295128	G	A	TERT	upstream	NA	NA	NA	NA	NA	NA	NA	NA	FALSE	FALSE	TRUE	TRUE	TRUE	NA	3.23e-09	0.703721	0.814526	NA	0.563714	3.23e-09	0.153226	0	0	0.846774	0	TRUE	TRUE	39	0.153226	2	TRUE	47	0.153226	0.153226	NA
chr7	140753336	A	T	BRAF	exonic	nonsynonymous SNV	BRAF:NM_004333:exon15:c.T1799A:p.V600E	ID=COSV56056643;OCCURENCE=1(female_genital_tract_site_indeterminate),9(salivary_gland),18(breast),17(liver),2(oesophagus),4(genital_tract),4(adrenal_gland),3(meninges),5126(large_intestine),413(central_nervous_system),25(biliary_tract),1(pleura),258(ovary),36(bone),1038(NS),4(stomach),701(haematopoietic_and_lymphoid_tissue),9(urinary_tract),56(soft_tissue),30(kidney),22(pancreas),3(autonomic_gang…	T	D	D	0	NA	TRUE	TRUE	FALSE	TRUE	TRUE	1	NA	0.0357669	0.5	0.65646	0.501762	0.0357669	0.878409	0.121591	0	0	0	TRUE	TRUE	39	0.121591	2	TRUE	47	0.121591	0.121591	NA
chr18	63658566	G	A	SERPINB3	exonic	nonsynonymous SNV	SERPINB3:NM_006919:exon5:c.C416T:p.A139V	NA	T	D	N	NA	NA	TRUE	TRUE	NA	NA	FALSE	NA	0.199535	0.748652	0.531938	NA	0.500914	0.199535	0.0639752	0	0	0.936025	0	FALSE	FALSE	39	0.0639752	3	FALSE	87	0.0639752	NA	NA
chr5	1260616	G	A	TERT	intronic	NA	NA	NA	NA	NA	NA	NA	NA	FALSE	FALSE	TRUE	TRUE	TRUE	NA	3.02e-27	0.527945	0.5	NA	0.501513	3.02e-27	0.209076	0	0	0.790924	0	TRUE	TRUE	39	0.209076	3	FALSE	87	0.209076	NA	NA
chr5	1295127	G	A	TERT	upstream	NA	NA	NA	NA	NA	NA	NA	NA	FALSE	FALSE	TRUE	TRUE	TRUE	NA	6.36e-09	0.5	0.5	NA	0.554432	6.36e-09	0.34188	0	0	0.65812	0	TRUE	TRUE	39	0.34188	3	TRUE	87	0.34188	0.34188	NA
chr5	1295128	G	A	TERT	upstream	NA	NA	NA	NA	NA	NA	NA	NA	FALSE	FALSE	TRUE	TRUE	TRUE	NA	4.62e-10	0.706821	0.818049	NA	0.564657	4.62e-10	0.342105	0	0	0.657895	0	TRUE	TRUE	39	0.342105	3	TRUE	87	0.342105	0.342105	NA
chr7	140753336	A	T	BRAF	exonic	nonsynonymous SNV	BRAF:NM_004333:exon15:c.T1799A:p.V600E	ID=COSV56056643;OCCURENCE=1(female_genital_tract_site_indeterminate),9(salivary_gland),18(breast),17(liver),2(oesophagus),4(genital_tract),4(adrenal_gland),3(meninges),5126(large_intestine),413(central_nervous_system),25(biliary_tract),1(pleura),258(ovary),36(bone),1038(NS),4(stomach),701(haematopoietic_and_lymphoid_tissue),9(urinary_tract),56(soft_tissue),30(kidney),22(pancreas),3(autonomic_gang…	T	D	D	0	NA	TRUE	TRUE	FALSE	TRUE	TRUE	1	NA	0.00979719	0.5	0.640392	0.501536	0.00979719	0.825025	0.174975	0	0	0	TRUE	TRUE	39	0.174975	3	TRUE	87	0.174975	0.174975	NA
chr1	11130623	G	A	MTOR	exonic	nonsynonymous SNV	MTOR:NM_004958:exon39:c.C5519T:p.T1840I	NA	T	T	N	NA	NA	TRUE	TRUE	FALSE	TRUE	TRUE	2	0.0331421	0.511505	0.509998	NA	0.515025	0.0331421	0.00993378	0	0	0.990066	0	TRUE	TRUE	40	0.00993378	1	TRUE	0	0.00993378	0.00993378	NA
chr3	47057397	C	G	SETD2	exonic	synonymous SNV	SETD2:NM_001349370:exon14:c.G6255C:p.V2085V,SETD2:NM_014159:exon15:c.G6387C:p.V2129V	NA	NA	NA	NA	NA	NA	FALSE	TRUE	TRUE	FALSE	TRUE	NA	0.516867	0.502691	NA	0.0191124	0.5	0.0191124	0	0	0.99361	0.00638978	0	TRUE	TRUE	40	0.00638978	1	FALSE	0	0.00638978	NA	NA
chr6	157207130	A	C	ARID1B	exonic	nonsynonymous SNV	ARID1B:NM_017519:exon19:c.A5950C:p.K1984Q,ARID1B:NM_001346813:exon20:c.A6109C:p.K2037Q,ARID1B:NM_020732:exon20:c.A5989C:p.K1997Q	NA	T	D	D	NA	0	TRUE	TRUE	TRUE	FALSE	TRUE	1	NA	0.509963	0.0421139	0.550849	0.502151	0.0421139	0.990099	0	0.00660066	0.00330033	0	TRUE	TRUE	40	0.00660066	1	TRUE	0	0.00660066	0.00660066	NA
chr7	140734785	A	G	BRAF	intronic	NA	NA	ID=COSV56065025;OCCURENCE=1(biliary_tract)	NA	NA	NA	0.0004	0	FALSE	FALSE	FALSE	TRUE	TRUE	NA	NA	0.52174	0.510819	0.0247037	0.535939	0.0247037	0.964286	0	0	0.0357143	0	TRUE	TRUE	40	0.0357143	1	FALSE	0	0.0357143	NA	NA
chr8	68097125	A	C	PREX2	exonic	nonsynonymous SNV	PREX2:NM_024870:exon22:c.A2477C:p.D826A,PREX2:NM_025170:exon22:c.A2477C:p.D826A	NA	T	T	D	NA	NA	TRUE	TRUE	NA	NA	FALSE	NA	NA	0.5049	0.0331078	0.774491	0.503623	0.0331078	0.991579	0	0.00631579	0.00210526	0	TRUE	TRUE	40	0.00631579	1	FALSE	0	0.00631579	NA	NA
chrX	41344088	C	G	DDX3X	exonic	nonsynonymous SNV	DDX3X:NM_001193417:exon8:c.C776G:p.T259R,DDX3X:NM_001193416:exon9:c.C824G:p.T275R,DDX3X:NM_001356:exon9:c.C824G:p.T275R	NA	T	D	D	NA	NA	TRUE	TRUE	TRUE	FALSE	TRUE	1	0.550903	0.518412	NA	0.0490185	0.508643	0.0490185	0	0	0.987988	0.012012	0	TRUE	TRUE	40	0.012012	1	TRUE	0	0.012012	0.012012	NA
chr7	140734785	A	G	BRAF	intronic	NA	NA	ID=COSV56065025;OCCURENCE=1(biliary_tract)	NA	NA	NA	0.0004	0	FALSE	FALSE	FALSE	TRUE	TRUE	NA	NA	0.769213	0.517879	0.847798	0.488508	0.488508	0.965665	0.00429184	0	0.0214592	0.00858369	FALSE	FALSE	40	0.0214592	2	FALSE	45	0.0214592	NA	NA
chrX	41344088	C	G	DDX3X	exonic	nonsynonymous SNV	DDX3X:NM_001193417:exon8:c.C776G:p.T259R,DDX3X:NM_001193416:exon9:c.C824G:p.T275R,DDX3X:NM_001356:exon9:c.C824G:p.T275R	NA	T	D	D	NA	NA	TRUE	TRUE	TRUE	FALSE	TRUE	1	0.570911	0.5256	NA	0.658849	0.512072	0.512072	0	0	0.991667	0.00833333	0	FALSE	FALSE	40	0.00833333	2	TRUE	45	0.00833333	0.00833333	NA
chr7	140734785	A	G	BRAF	intronic	NA	NA	ID=COSV56065025;OCCURENCE=1(biliary_tract)	NA	NA	NA	0.0004	0	FALSE	FALSE	FALSE	TRUE	TRUE	NA	NA	0.528067	0.514112	0.154112	0.542544	0.154112	0.978723	0	0	0.0212766	0	FALSE	FALSE	40	0.0212766	3	FALSE	101	0.0212766	NA	NA
chr17	31181757	A	G	NF1	exonic	synonymous SNV	NF1:NM_000267:exon7:c.G702G:p.L234L,NF1:NM_001042492:exon7:c.G702G:p.L234L,NF1:NM_001128147:exon7:c.G702G:p.L234L	NA	NA	NA	NA	NA	NA	FALSE	TRUE	TRUE	FALSE	TRUE	NA	NA	0.722033	0.615219	0.000260042	0.573814	0.000260042	0.492665	0	0	0.507335	0	TRUE	TRUE	43	0.507335	1	FALSE	0	0.507335	NA	NA
chr19	4090661	G	A	MAP2K2	exonic	synonymous SNV	MAP2K2:NM_030662:exon11:c.C1140T:p.A380A	NA	NA	NA	NA	0.0003	0.0002	FALSE	TRUE	FALSE	TRUE	TRUE	NA	2.24e-08	0.578791	0.5	NA	0.531885	2.24e-08	0.484375	0	0	0.515625	0	TRUE	TRUE	43	0.484375	1	FALSE	0	0.484375	NA	NA
chr3	52609434	T	A	PBRM1	exonic	nonsynonymous SNV	PBRM1:NM_001350075:exon17:c.A2446T:p.N816Y,PBRM1:NM_018313:exon17:c.A2446T:p.N816Y,PBRM1:NM_181042:exon18:c.A2446T:p.N816Y,PBRM1:NM_001350079:exon19:c.A2509T:p.N837Y,PBRM1:NM_001350074:exon20:c.A2554T:p.N852Y,PBRM1:NM_001350076:exon20:c.A2554T:p.N852Y,PBRM1:NM_001350078:exon20:c.A2554T:p.N852Y,PBRM1:NM_001350077:exon21:c.A2545T:p.N849Y	NA	T	D	D	NA	NA	TRUE	TRUE	TRUE	FALSE	TRUE	1	0.0443943	NA	0.503517	0.500419	0.5	0.0443943	0.284195	0.715805	0	0	0	TRUE	TRUE	43	0.284195	1	TRUE	0	0.284195	0.284195	NA
chr5	1295113	G	A	TERT	upstream	NA	NA	NA	NA	NA	NA	NA	6.69e-05	FALSE	FALSE	TRUE	TRUE	TRUE	NA	0.00707651	0.75944	0.761489	NA	0.536837	0.00707651	0.182927	0.0121951	0.0121951	0.792683	0	TRUE	TRUE	43	0.182927	1	TRUE	0	0.182927	0.182927	NA
chr6	157084796	A	G	ARID1B	exonic	synonymous SNV	ARID1B:NM_001346813:exon5:c.G2133G:p.A711A,ARID1B:NM_017519:exon5:c.G2133G:p.A711A,ARID1B:NM_020732:exon6:c.G2172G:p.A724A	NA	NA	NA	NA	NA	NA	FALSE	TRUE	TRUE	FALSE	TRUE	NA	NA	0.562737	0.85979	0.0024787	0.546986	0.0024787	0.519651	0	0.000873362	0.479476	0	TRUE	TRUE	43	0.479476	1	FALSE	0	0.479476	NA	NA
chr6	157198804	A	C	ARID1B	intronic	NA	NA	NA	NA	NA	NA	NA	NA	FALSE	FALSE	TRUE	FALSE	TRUE	NA	NA	0.609369	0.504329	0.500627	0.500423	0.500423	0.998971	0	0.00102881	0	0	FALSE	FALSE	43	0.00102881	1	FALSE	0	0.00102881	NA	NA
chr7	140753336	A	T	BRAF	exonic	nonsynonymous SNV	BRAF:NM_004333:exon15:c.T1799A:p.V600E	ID=COSV56056643;OCCURENCE=1(female_genital_tract_site_indeterminate),9(salivary_gland),18(breast),17(liver),2(oesophagus),4(genital_tract),4(adrenal_gland),3(meninges),5126(large_intestine),413(central_nervous_system),25(biliary_tract),1(pleura),258(ovary),36(bone),1038(NS),4(stomach),701(haematopoietic_and_lymphoid_tissue),9(urinary_tract),56(soft_tissue),30(kidney),22(pancreas),3(autonomic_gang…	T	D	D	0	NA	TRUE	TRUE	FALSE	TRUE	TRUE	1	NA	0.000163385	0.5	0.608891	0.501042	0.000163385	0.644172	0.355828	0	0	0	TRUE	TRUE	43	0.355828	1	TRUE	0	0.355828	0.355828	NA
chrX	41342589	T	A	DDX3X	exonic	nonsynonymous SNV	DDX3X:NM_001193417:exon4:c.T331A:p.W111R,DDX3X:NM_001193416:exon5:c.T379A:p.W127R,DDX3X:NM_001356:exon5:c.T379A:p.W127R	NA	T	T	D	NA	NA	TRUE	TRUE	TRUE	FALSE	TRUE	2	0.047966	NA	0.516232	0.503231	0.500492	0.047966	0.00304878	0.996951	0	0	0	TRUE	TRUE	43	0.00304878	1	TRUE	0	0.00304878	0.00304878	NA
chr7	140739904	T	A	BRAF	exonic	nonsynonymous SNV	BRAF:NM_004333:exon17:c.A2035T:p.S679C	NA	D	D	D	NA	NA	TRUE	TRUE	FALSE	TRUE	TRUE	2	0.0307676	NA	0.509864	0.501557	0.502817	0.0307676	0.00653595	0.993464	0	0	0	TRUE	TRUE	45	0.00653595	1	TRUE	0	0.00653595	0.00653595	NA
chr8	68044538	T	G	PREX2	exonic	synonymous SNV	PREX2:NM_024870:exon8:c.T891G:p.R297R,PREX2:NM_025170:exon8:c.T891G:p.R297R	ID=COSV55748725;OCCURENCE=1(skin)	NA	NA	NA	NA	NA	FALSE	TRUE	NA	NA	FALSE	NA	0.643444	NA	0.503121	0.0340716	0.505663	0.0340716	0	0.99505	0	0.0049505	0	TRUE	TRUE	45	0.0049505	1	FALSE	0	0.0049505	NA	NA
chrX	77636063	G	A	ATRX	intronic	NA	NA	NA	NA	NA	NA	NA	NA	FALSE	FALSE	TRUE	FALSE	TRUE	NA	0.0290977	0.50639	0.512364	NA	0.504106	0.0290977	0.0230769	0	0	0.976923	0	TRUE	TRUE	45	0.0230769	1	FALSE	0	0.0230769	NA	NA
chr17	31181757	A	G	NF1	exonic	synonymous SNV	NF1:NM_000267:exon7:c.G702G:p.L234L,NF1:NM_001042492:exon7:c.G702G:p.L234L,NF1:NM_001128147:exon7:c.G702G:p.L234L	NA	NA	NA	NA	NA	NA	FALSE	TRUE	TRUE	FALSE	TRUE	NA	NA	0.610291	0.554905	0.00042869	0.544564	0.00042869	0.49354	0	0	0.50646	0	TRUE	TRUE	43	0.50646	2	FALSE	43	0.50646	NA	NA
chr19	4090661	G	A	MAP2K2	exonic	synonymous SNV	MAP2K2:NM_030662:exon11:c.C1140T:p.A380A	NA	NA	NA	NA	0.0003	0.0002	FALSE	TRUE	FALSE	TRUE	TRUE	NA	1.99e-09	0.543034	0.5	NA	0.518197	1.99e-09	0.490566	0	0	0.509434	0	TRUE	TRUE	43	0.490566	2	FALSE	43	0.490566	NA	NA
chr3	52609434	T	A	PBRM1	exonic	nonsynonymous SNV	PBRM1:NM_001350075:exon17:c.A2446T:p.N816Y,PBRM1:NM_018313:exon17:c.A2446T:p.N816Y,PBRM1:NM_181042:exon18:c.A2446T:p.N816Y,PBRM1:NM_001350079:exon19:c.A2509T:p.N837Y,PBRM1:NM_001350074:exon20:c.A2554T:p.N852Y,PBRM1:NM_001350076:exon20:c.A2554T:p.N852Y,PBRM1:NM_001350078:exon20:c.A2554T:p.N852Y,PBRM1:NM_001350077:exon21:c.A2545T:p.N849Y	NA	T	D	D	NA	NA	TRUE	TRUE	TRUE	FALSE	TRUE	1	0.0262262	NA	0.501515	0.500279	0.5	0.0262262	0.216529	0.783471	0	0	0	TRUE	TRUE	43	0.216529	2	TRUE	43	0.216529	0.216529	NA
chr5	1295113	G	A	TERT	upstream	NA	NA	NA	NA	NA	NA	NA	6.69e-05	FALSE	FALSE	TRUE	TRUE	TRUE	NA	0.172368	0.524009	0.5	NA	0.523065	0.172368	0.0740741	0	0	0.925926	0	FALSE	FALSE	43	0.0740741	2	TRUE	43	0.0740741	0.0740741	NA
chr6	157084796	A	G	ARID1B	exonic	synonymous SNV	ARID1B:NM_001346813:exon5:c.G2133G:p.A711A,ARID1B:NM_017519:exon5:c.G2133G:p.A711A,ARID1B:NM_020732:exon6:c.G2172G:p.A724A	NA	NA	NA	NA	NA	NA	FALSE	TRUE	TRUE	FALSE	TRUE	NA	NA	0.526717	0.565279	0.000245441	0.525405	0.000245441	0.526316	0	0	0.471491	0.00219298	TRUE	TRUE	43	0.471491	2	FALSE	43	0.471491	NA	NA
chr7	140753336	A	T	BRAF	exonic	nonsynonymous SNV	BRAF:NM_004333:exon15:c.T1799A:p.V600E	ID=COSV56056643;OCCURENCE=1(female_genital_tract_site_indeterminate),9(salivary_gland),18(breast),17(liver),2(oesophagus),4(genital_tract),4(adrenal_gland),3(meninges),5126(large_intestine),413(central_nervous_system),25(biliary_tract),1(pleura),258(ovary),36(bone),1038(NS),4(stomach),701(haematopoietic_and_lymphoid_tissue),9(urinary_tract),56(soft_tissue),30(kidney),22(pancreas),3(autonomic_gang…	T	D	D	0	NA	TRUE	TRUE	FALSE	TRUE	TRUE	1	NA	0.115904	0.5	0.542509	0.500573	0.115904	0.951786	0.0482143	0	0	0	FALSE	FALSE	43	0.0482143	2	TRUE	43	0.0482143	0.0482143	NA
chr17	31181757	A	G	NF1	exonic	synonymous SNV	NF1:NM_000267:exon7:c.G702G:p.L234L,NF1:NM_001042492:exon7:c.G702G:p.L234L,NF1:NM_001128147:exon7:c.G702G:p.L234L	NA	NA	NA	NA	NA	NA	FALSE	TRUE	TRUE	FALSE	TRUE	NA	NA	0.644169	0.572407	0.500746	0.554295	0.500746	0.998131	0	0	0.00186916	0	FALSE	FALSE	43	0.00186916	3	FALSE	64	0.00186916	NA	NA
chr19	4090661	G	A	MAP2K2	exonic	synonymous SNV	MAP2K2:NM_030662:exon11:c.C1140T:p.A380A	NA	NA	NA	NA	0.0003	0.0002	FALSE	TRUE	FALSE	TRUE	TRUE	NA	0.564966	0.565842	0.5	NA	0.527047	0.5	0.00393701	0	0	0.996063	0	FALSE	FALSE	43	0.00393701	3	FALSE	64	0.00393701	NA	NA
chr3	47084330	T	G	SETD2	exonic	nonsynonymous SNV	SETD2:NM_001349370:exon11:c.A5318C:p.E1773A,SETD2:NM_014159:exon12:c.A5450C:p.E1817A	NA	D	D	D	NA	NA	TRUE	TRUE	TRUE	FALSE	TRUE	1	0.50613	NA	0.500001	0.0432287	0.5	0.0432287	0	0.997481	0	0.00251889	0	TRUE	TRUE	43	0.00251889	3	TRUE	64	0.00251889	0.00251889	NA
chr6	157084796	A	G	ARID1B	exonic	synonymous SNV	ARID1B:NM_001346813:exon5:c.G2133G:p.A711A,ARID1B:NM_017519:exon5:c.G2133G:p.A711A,ARID1B:NM_020732:exon6:c.G2172G:p.A724A	NA	NA	NA	NA	NA	NA	FALSE	TRUE	TRUE	FALSE	TRUE	NA	NA	0.536953	0.589792	0.542226	0.52764	0.52764	0.997101	0	0	0.00289855	0	FALSE	FALSE	43	0.00289855	3	FALSE	64	0.00289855	NA	NA
chrX	41344411	T	A	DDX3X	intronic	NA	NA	NA	NA	NA	NA	NA	NA	FALSE	FALSE	TRUE	FALSE	TRUE	NA	0.0482865	NA	0.5	0.5	0.510182	0.0482865	0.0152672	0.984733	0	0	0	TRUE	TRUE	43	0.0152672	3	FALSE	64	0.0152672	NA	NA
chr3	179230297	C	T	PIK3CA	exonic	nonsynonymous SNV	PIK3CA:NM_006218:exon20:c.C2857T:p.P953S	NA	D	D	D	NA	NA	TRUE	TRUE	FALSE	TRUE	TRUE	2	0.545784	0.0459905	NA	0.518851	0.542134	0.0459905	0.00428265	0.00642398	0.989293	0	0	TRUE	TRUE	46	0.00642398	1	TRUE	0	0.00642398	0.00642398	NA
chr17	31336385	C	A	NF1	exonic	nonsynonymous SNV	NF1:NM_000267:exon40:c.C5996A:p.T1999K,NF1:NM_001042492:exon41:c.C6059A:p.T2020K	NA	D	T	D	NA	NA	TRUE	TRUE	TRUE	FALSE	TRUE	1	0.568545	0.0372604	NA	0.508473	0.513523	0.0372604	0.00157729	0.00473186	0.993691	0	0	TRUE	TRUE	46	0.00157729	2	TRUE	42	0.00157729	0.00157729	NA
chr5	132488005	G	C	IRF1	exonic	nonsynonymous SNV	IRF1:NM_002198:exon3:c.C108G:p.I36M	NA	D	D	D	NA	NA	TRUE	TRUE	NA	NA	FALSE	NA	0.574592	0.773212	0.0351257	NA	0.5	0.0351257	0.00136054	0.00136054	0.00408163	0.993197	0	TRUE	TRUE	46	0.00408163	2	FALSE	42	0.00408163	NA	NA
chrX	41346291	T	A	DDX3X	exonic	nonsynonymous SNV	DDX3X:NM_001193417:exon12:c.T1330A:p.F444I,DDX3X:NM_001193416:exon13:c.T1378A:p.F460I,DDX3X:NM_001356:exon13:c.T1378A:p.F460I	NA	D	D	D	NA	NA	TRUE	TRUE	TRUE	FALSE	TRUE	1	0.701694	NA	0.880187	0.500356	0.5	0.5	0.0177778	0.98	0.00222222	0	0	FALSE	FALSE	46	0.0177778	2	TRUE	42	NA	NA	OUT
chr7	140753349	C	A	BRAF	exonic	nonsynonymous SNV	BRAF:NM_004333:exon15:c.G1786T:p.G596C	ID=COSV56185580;OCCURENCE=1(lung)	D	D	D	NA	NA	TRUE	TRUE	FALSE	TRUE	TRUE	2	0.78644	0.55778	NA	0.506406	0.504048	0.504048	0.00477099	0.000954198	0.994275	0	0	FALSE	FALSE	46	0.00477099	3	TRUE	84	NA	NA	OUT
chrX	41346291	T	A	DDX3X	exonic	nonsynonymous SNV	DDX3X:NM_001193417:exon12:c.T1330A:p.F444I,DDX3X:NM_001193416:exon13:c.T1378A:p.F460I,DDX3X:NM_001356:exon13:c.T1378A:p.F460I	NA	D	D	D	NA	NA	TRUE	TRUE	TRUE	FALSE	TRUE	1	0.0623601	NA	0.513937	0.500309	0.5	0.0623601	0.0615711	0.938429	0	0	0	FALSE	TRUE	46	0.0615711	3	TRUE	84	0.0615711	0.0615711	NA
chr14	104780226	T	G	AKT1	intronic	NA	NA	NA	NA	NA	NA	NA	NA	FALSE	FALSE	FALSE	TRUE	TRUE	NA	0.668585	NA	0.500046	0.0230243	0.5	0.0230243	0	0.991935	0	0.00806452	0	TRUE	TRUE	47	0.00806452	1	FALSE	0	0.00806452	NA	NA
chr7	148827143	C	G	EZH2	intronic	NA	NA	NA	NA	NA	NA	NA	NA	FALSE	FALSE	TRUE	TRUE	TRUE	NA	0.570597	0.500412	NA	0.0433548	0.530759	0.0433548	0	0	0.98895	0.0110497	0	TRUE	TRUE	47	0.0110497	1	FALSE	0	0.0110497	NA	NA
chr8	68108336	G	C	PREX2	intronic	NA	NA	NA	NA	NA	NA	NA	NA	FALSE	FALSE	NA	NA	FALSE	NA	0.501647	0.50195	0.0447355	NA	0.501179	0.0447355	0	0	0.0185185	0.981481	0	TRUE	TRUE	47	0.0185185	1	FALSE	0	0.0185185	NA	NA
chr9	125189584	A	G	PPP6C	exonic	synonymous SNV	PPP6C:NM_001123355:exon1:c.C135C:p.F45F	NA	NA	NA	NA	NA	NA	FALSE	TRUE	TRUE	FALSE	TRUE	NA	NA	0.500654	0.5	1.36e-06	0.51134	1.36e-06	0.465409	0	0	0.534591	0	TRUE	TRUE	47	0.534591	1	FALSE	0	0.534591	NA	NA
chr9	125189584	A	G	PPP6C	exonic	synonymous SNV	PPP6C:NM_001123355:exon1:c.C135C:p.F45F	NA	NA	NA	NA	NA	NA	FALSE	TRUE	TRUE	FALSE	TRUE	NA	NA	0.500929	0.5	5.65e-05	0.516039	5.65e-05	0.518692	0	0	0.481308	0	TRUE	TRUE	47	0.481308	2	FALSE	44	0.481308	NA	NA
chr17	31095389	C	A	NF1	intronic	NA	NA	NA	NA	NA	NA	NA	NA	FALSE	FALSE	TRUE	FALSE	TRUE	NA	0.0484759	0.502295	NA	1	0.501841	0.0484759	0.00843882	0	0.890295	0.101266	0	TRUE	TRUE	47	0.00843882	3	FALSE	86	0.00843882	NA	NA
chr10	87894051	G	C	PTEN	exonic	nonsynonymous SNV	PTEN:NM_000314:exon2:c.G106C:p.G36R,PTEN:NM_001304717:exon3:c.G625C:p.G209R	NA	D	D	D	NA	NA	TRUE	TRUE	TRUE	FALSE	TRUE	1	0.500362	0.548008	0.0233119	NA	0.5	0.0233119	0	0	0.0103093	0.989691	0	TRUE	TRUE	51	0.0103093	1	TRUE	0	0.0103093	0.0103093	NA
chr17	7674945	G	A	TP53	exonic	stopgain	TP53:NM_001126115:exon2:c.C190T:p.R64X,TP53:NM_001126116:exon2:c.C190T:p.R64X,TP53:NM_001126117:exon2:c.C190T:p.R64X,TP53:NM_001276697:exon2:c.C109T:p.R37X,TP53:NM_001276698:exon2:c.C109T:p.R37X,TP53:NM_001276699:exon2:c.C109T:p.R37X,TP53:NM_001126118:exon5:c.C469T:p.R157X,TP53:NM_000546:exon6:c.C586T:p.R196X,TP53:NM_001126112:exon6:c.C586T:p.R196X,TP53:NM_001126113:exon6:c.C586T:p.R196X,TP53:NM_…	ID=COSV52663748;OCCURENCE=2(salivary_gland),16(ovary),43(breast),9(NS),25(stomach),25(haematopoietic_and_lymphoid_tissue),1(soft_tissue),5(kidney),7(urinary_tract),18(pancreas),1(liver),29(oesophagus),27(skin),2(prostate),18(lung),1(cervix),3(thyroid),15(upper_aerodigestive_tract),91(large_intestine),22(central_nervous_system),5(biliary_tract),1(small_intestine),3(endometrium)	.	.	A	NA	NA	TRUE	FALSE	TRUE	TRUE	TRUE	NA	0.566034	0.648069	0.518621	NA	0.519652	0.518621	0.00457666	0	0	0.995423	0	FALSE	FALSE	51	0.00457666	1	FALSE	0	0.00457666	NA	NA
chr3	41224601	A	C	CTNNB1	exonic	nonsynonymous SNV	CTNNB1:NM_001098209:exon3:c.A89C:p.Y30S,CTNNB1:NM_001098210:exon3:c.A89C:p.Y30S,CTNNB1:NM_001904:exon3:c.A89C:p.Y30S,CTNNB1:NM_001330729:exon4:c.A68C:p.Y23S	ID=COSV62698835;OCCURENCE=1(thyroid)	T	D	D	NA	NA	TRUE	TRUE	FALSE	TRUE	TRUE	2	NA	0.501561	0.584847	0.506254	0.501227	0.501227	0.998339	0	0.00166113	0	0	FALSE	FALSE	51	0.00166113	1	TRUE	0	0.00166113	0.00166113	NA
chr5	1295127	G	A	TERT	upstream	NA	NA	NA	NA	NA	NA	NA	NA	FALSE	FALSE	TRUE	TRUE	TRUE	NA	1.55e-05	0.5	0.5	NA	0.538588	1.55e-05	0.101449	0	0	0.898551	0	TRUE	TRUE	51	0.101449	1	TRUE	0	0.101449	0.101449	NA
chr5	1295128	G	A	TERT	upstream	NA	NA	NA	NA	NA	NA	NA	NA	FALSE	FALSE	TRUE	TRUE	TRUE	NA	4.89e-06	0.608826	0.703807	NA	0.547485	4.89e-06	0.101449	0	0	0.898551	0	TRUE	TRUE	51	0.101449	1	TRUE	0	0.101449	0.101449	NA
chr9	5123126	G	A	JAK2	intronic	NA	NA	NA	NA	NA	NA	NA	NA	FALSE	FALSE	FALSE	TRUE	TRUE	NA	0.0474517	0.538383	0.504225	NA	0.520499	0.0474517	0.00729927	0	0	0.992701	0	TRUE	TRUE	51	0.00729927	1	FALSE	0	0.00729927	NA	NA
chr10	87894051	G	C	PTEN	exonic	nonsynonymous SNV	PTEN:NM_000314:exon2:c.G106C:p.G36R,PTEN:NM_001304717:exon3:c.G625C:p.G209R	NA	D	D	D	NA	NA	TRUE	TRUE	TRUE	FALSE	TRUE	1	0.500578	0.749184	0.0173214	NA	0.5	0.0173214	0	0.0021097	0.0632911	0.934599	0	TRUE	TRUE	51	0.0632911	2	TRUE	42	0.0632911	0.0632911	NA
chr17	7674945	G	A	TP53	exonic	stopgain	TP53:NM_001126115:exon2:c.C190T:p.R64X,TP53:NM_001126116:exon2:c.C190T:p.R64X,TP53:NM_001126117:exon2:c.C190T:p.R64X,TP53:NM_001276697:exon2:c.C109T:p.R37X,TP53:NM_001276698:exon2:c.C109T:p.R37X,TP53:NM_001276699:exon2:c.C109T:p.R37X,TP53:NM_001126118:exon5:c.C469T:p.R157X,TP53:NM_000546:exon6:c.C586T:p.R196X,TP53:NM_001126112:exon6:c.C586T:p.R196X,TP53:NM_001126113:exon6:c.C586T:p.R196X,TP53:NM_…	ID=COSV52663748;OCCURENCE=2(salivary_gland),16(ovary),43(breast),9(NS),25(stomach),25(haematopoietic_and_lymphoid_tissue),1(soft_tissue),5(kidney),7(urinary_tract),18(pancreas),1(liver),29(oesophagus),27(skin),2(prostate),18(lung),1(cervix),3(thyroid),15(upper_aerodigestive_tract),91(large_intestine),22(central_nervous_system),5(biliary_tract),1(small_intestine),3(endometrium)	.	.	A	NA	NA	TRUE	FALSE	TRUE	TRUE	TRUE	NA	0.0307977	0.695996	0.525247	NA	0.523687	0.0307977	0.0155979	0	0	0.984402	0	TRUE	TRUE	51	0.0155979	2	FALSE	42	0.0155979	NA	NA
chr5	1295127	G	A	TERT	upstream	NA	NA	NA	NA	NA	NA	NA	NA	FALSE	FALSE	TRUE	TRUE	TRUE	NA	0.000159176	0.5	0.5	NA	0.527215	0.000159176	0.162791	0	0	0.837209	0	TRUE	TRUE	51	0.162791	2	TRUE	42	0.162791	0.162791	NA
chr5	1295128	G	A	TERT	upstream	NA	NA	NA	NA	NA	NA	NA	NA	FALSE	FALSE	TRUE	TRUE	TRUE	NA	3.55e-05	0.83326	0.644142	NA	0.533163	3.55e-05	0.162791	0.0232558	0	0.813953	0	TRUE	TRUE	51	0.162791	2	TRUE	42	0.162791	0.162791	NA
chr7	6402021	G	A	RAC1	exonic	nonsynonymous SNV	RAC1:NM_006908:exon5:c.G442A:p.E148K,RAC1:NM_018890:exon6:c.G499A:p.E167K	ID=COSV61824015;OCCURENCE=1(skin)	T	T	D	NA	NA	TRUE	TRUE	FALSE	TRUE	TRUE	2	0.0423848	0.529474	0.516289	NA	0.5	0.0423848	0.00527426	0	0	0.994726	0	TRUE	TRUE	51	0.00527426	2	TRUE	42	0.00527426	0.00527426	NA
chr10	87894051	G	C	PTEN	exonic	nonsynonymous SNV	PTEN:NM_000314:exon2:c.G106C:p.G36R,PTEN:NM_001304717:exon3:c.G625C:p.G209R	NA	D	D	D	NA	NA	TRUE	TRUE	TRUE	FALSE	TRUE	1	0.572682	0.608683	3.33e-63	NA	0.5	3.33e-63	0.00128866	0	0.146907	0.851804	0	TRUE	TRUE	51	0.146907	3	TRUE	84	0.146907	0.146907	NA
chr5	1295127	G	A	TERT	upstream	NA	NA	NA	NA	NA	NA	NA	NA	FALSE	FALSE	TRUE	TRUE	TRUE	NA	1.03e-09	0.5	0.5	NA	0.552519	1.03e-09	0.228261	0	0	0.771739	0	TRUE	TRUE	51	0.228261	3	TRUE	84	0.228261	0.228261	NA
chr5	1295128	G	A	TERT	upstream	NA	NA	NA	NA	NA	NA	NA	NA	FALSE	FALSE	TRUE	TRUE	TRUE	NA	8.55e-11	0.65431	0.766448	NA	0.563888	8.55e-11	0.233333	0	0	0.766667	0	TRUE	TRUE	51	0.233333	3	TRUE	84	0.233333	0.233333	NA
chr7	6402021	G	A	RAC1	exonic	nonsynonymous SNV	RAC1:NM_006908:exon5:c.G442A:p.E148K,RAC1:NM_018890:exon6:c.G499A:p.E167K	ID=COSV61824015;OCCURENCE=1(skin)	T	T	D	NA	NA	TRUE	TRUE	FALSE	TRUE	TRUE	2	0.763141	0.535227	0.51947	NA	0.5	0.5	0.000894454	0	0	0.999106	0	FALSE	FALSE	51	0.000894454	3	TRUE	84	0.000894454	0.000894454	NA
chr1	11139673	A	G	MTOR	intronic	NA	NA	NA	NA	NA	NA	NA	NA	FALSE	FALSE	FALSE	TRUE	TRUE	NA	NA	0.526623	0.552964	0.393706	0.510598	0.393706	0.995745	0	0	0.00425532	0	FALSE	FALSE	52	0.00425532	1	FALSE	0	0.00425532	NA	NA
chr1	11145001	T	C	MTOR	exonic	synonymous SNV	MTOR:NM_004958:exon33:c.G4731G:p.A1577A	NA	NA	NA	NA	NA	NA	FALSE	TRUE	FALSE	TRUE	TRUE	NA	0.576106	NA	0.00223829	0.5	0.524626	0.00223829	0	0.482955	0.517045	0	0	TRUE	TRUE	52	0.517045	1	FALSE	0	0.517045	NA	NA
chr1	11228701	A	G	MTOR	exonic	synonymous SNV	MTOR:NM_004958:exon19:c.C2997C:p.N999N	NA	NA	NA	NA	NA	NA	FALSE	TRUE	FALSE	TRUE	TRUE	NA	NA	0.5003	0.5	0.00233595	0.5	0.00233595	0.512938	0	0	0.487062	0	TRUE	TRUE	52	0.487062	1	FALSE	0	0.487062	NA	NA
chr2	211657830	T	A	ERBB4	splicing	NA	NA	NA	.	.	D	NA	NA	TRUE	FALSE	NA	NA	FALSE	NA	0.770887	NA	0.500628	0.500515	0.511258	0.500515	0.00166667	0.998333	0	0	0	FALSE	FALSE	52	0.00166667	1	FALSE	0	0.00166667	NA	NA
chr5	1271206	T	G	TERT	splicing	NA	NA	NA	.	.	D	NA	NA	TRUE	FALSE	TRUE	TRUE	TRUE	1	0.848948	NA	0.506775	0.0314313	0.5	0.0314313	0.00197628	0.994071	0	0.00395257	0	TRUE	TRUE	52	0.00395257	1	TRUE	0	0.00395257	0.00395257	NA
chr8	68055931	A	C	PREX2	exonic	synonymous SNV	PREX2:NM_024870:exon10:c.C1195C:p.R399R,PREX2:NM_025170:exon10:c.C1195C:p.R399R	NA	NA	NA	NA	NA	NA	FALSE	TRUE	NA	NA	FALSE	NA	NA	0.553389	1.22e-11	0.510209	0.547767	1.22e-11	0	0	1	0	0	TRUE	TRUE	52	1	1	FALSE	0	1	NA	NA
chr8	68055936	A	G	PREX2	exonic	synonymous SNV	PREX2:NM_024870:exon10:c.G1200G:p.K400K,PREX2:NM_025170:exon10:c.G1200G:p.K400K	NA	NA	NA	NA	NA	NA	FALSE	TRUE	NA	NA	FALSE	NA	NA	0.564109	0.67944	1.48e-11	0.503275	1.48e-11	0	0	0	1	0	TRUE	TRUE	52	1	1	FALSE	0	1	NA	NA
chr1	11145001	T	C	MTOR	exonic	synonymous SNV	MTOR:NM_004958:exon33:c.G4731G:p.A1577A	NA	NA	NA	NA	NA	NA	FALSE	TRUE	FALSE	TRUE	TRUE	NA	0.506256	NA	0.00626801	0.5	0.529308	0.00626801	0.0013587	0.470109	0.528533	0	0	TRUE	TRUE	52	0.528533	2	FALSE	49	0.528533	NA	NA
chr1	11228701	A	G	MTOR	exonic	synonymous SNV	MTOR:NM_004958:exon19:c.C2997C:p.N999N	NA	NA	NA	NA	NA	NA	FALSE	TRUE	FALSE	TRUE	TRUE	NA	NA	0.500395	0.5	0.00436838	0.5	0.00436838	0.483909	0	0	0.516091	0	TRUE	TRUE	52	0.516091	2	FALSE	49	0.516091	NA	NA
chr4	54698347	T	C	KIT	exonic	nonsynonymous SNV	KIT:NM_000222:exon3:c.T401C:p.V134A,KIT:NM_001093772:exon3:c.T401C:p.V134A	NA	D	D	D	NA	NA	TRUE	TRUE	FALSE	TRUE	TRUE	2	0.882727	NA	0.527658	0.509292	0.50825	0.50825	0.0013369	0.997326	0.0013369	0	0	FALSE	FALSE	52	0.0013369	2	TRUE	49	NA	NA	OUT
chr8	68055931	A	C	PREX2	exonic	synonymous SNV	PREX2:NM_024870:exon10:c.C1195C:p.R399R,PREX2:NM_025170:exon10:c.C1195C:p.R399R	NA	NA	NA	NA	NA	NA	FALSE	TRUE	NA	NA	FALSE	NA	NA	0.567224	2.95e-10	0.512977	0.560041	2.95e-10	0.0027248	0	0.997275	0	0	TRUE	TRUE	52	0.997275	2	FALSE	49	0.997275	NA	NA
chr8	68055936	A	G	PREX2	exonic	synonymous SNV	PREX2:NM_024870:exon10:c.G1200G:p.K400K,PREX2:NM_025170:exon10:c.G1200G:p.K400K	NA	NA	NA	NA	NA	NA	FALSE	TRUE	NA	NA	FALSE	NA	NA	0.579167	0.722127	6.01e-10	0.502043	6.01e-10	0	0	0	1	0	TRUE	TRUE	52	1	2	FALSE	49	1	NA	NA
chr1	11145001	T	C	MTOR	exonic	synonymous SNV	MTOR:NM_004958:exon33:c.G4731G:p.A1577A	NA	NA	NA	NA	NA	NA	FALSE	TRUE	FALSE	TRUE	TRUE	NA	0.936608	NA	0.0106411	0.5	0.544009	0.0106411	0.000457038	0.494973	0.50457	0	0	TRUE	TRUE	52	0.50457	3	FALSE	101	0.50457	NA	NA
chr1	11228701	A	G	MTOR	exonic	synonymous SNV	MTOR:NM_004958:exon19:c.C2997C:p.N999N	NA	NA	NA	NA	NA	NA	FALSE	TRUE	FALSE	TRUE	TRUE	NA	NA	0.50143	0.5	0.0103696	0.5	0.0103696	0.494886	0	0	0.505114	0	TRUE	TRUE	52	0.505114	3	FALSE	101	0.505114	NA	NA
chr4	54698347	T	C	KIT	exonic	nonsynonymous SNV	KIT:NM_000222:exon3:c.T401C:p.V134A,KIT:NM_001093772:exon3:c.T401C:p.V134A	NA	D	D	D	NA	NA	TRUE	TRUE	FALSE	TRUE	TRUE	2	0.951861	NA	0.744925	0.529402	0.521321	0.521321	0	0.999626	0.000374251	0	0	FALSE	FALSE	52	0.000374251	3	TRUE	101	0.000374251	0.000374251	NA
chr6	157133212	A	G	ARID1B	intronic	NA	NA	NA	NA	NA	NA	NA	NA	FALSE	FALSE	TRUE	FALSE	TRUE	NA	NA	0.51016	0.782937	0.707103	0.51564	0.51016	0.999107	0	0.000446628	0.000446628	0	FALSE	FALSE	52	0.000446628	3	FALSE	101	0.000446628	NA	NA
chr7	140783111	G	A	BRAF	exonic	synonymous SNV	BRAF:NM_004333:exon10:c.C1224T:p.G408G	NA	NA	NA	NA	NA	NA	FALSE	TRUE	FALSE	TRUE	TRUE	NA	0.533992	0.580822	0.658488	NA	0.536101	0.533992	0.000366703	0	0.00146681	0.998166	0	FALSE	FALSE	52	0.000366703	3	FALSE	101	0.000366703	NA	NA
chr8	68055931	A	C	PREX2	exonic	synonymous SNV	PREX2:NM_024870:exon10:c.C1195C:p.R399R,PREX2:NM_025170:exon10:c.C1195C:p.R399R	NA	NA	NA	NA	NA	NA	FALSE	TRUE	NA	NA	FALSE	NA	NA	0.669218	1.65e-14	0.533664	0.652281	1.65e-14	0	0	1	0	0	TRUE	TRUE	52	1	3	FALSE	101	1	NA	NA
chr8	68055936	A	G	PREX2	exonic	synonymous SNV	PREX2:NM_024870:exon10:c.G1200G:p.K400K,PREX2:NM_025170:exon10:c.G1200G:p.K400K	NA	NA	NA	NA	NA	NA	FALSE	TRUE	NA	NA	FALSE	NA	NA	0.66773	0.924375	2.2e-14	0.50632	2.2e-14	0.0004649	0	0	0.999535	0	TRUE	TRUE	52	0.999535	3	FALSE	101	0.999535	NA	NA
chr8	68099702	A	G	PREX2	exonic	synonymous SNV	PREX2:NM_024870:exon23:c.A2574G:p.K858K,PREX2:NM_025170:exon23:c.A2574G:p.K858K	NA	NA	NA	NA	NA	NA	FALSE	TRUE	NA	NA	FALSE	NA	NA	0.98497	0.84982	0.537451	0.579649	0.537451	0.999565	0	0	0.000434594	0	FALSE	FALSE	52	0.000434594	3	FALSE	101	0.000434594	NA	NA
chr8	67952457	T	G	PREX2	exonic	synonymous SNV	PREX2:NM_024870:exon1:c.T63G:p.L21L,PREX2:NM_025170:exon1:c.T63G:p.L21L	NA	NA	NA	NA	NA	NA	FALSE	TRUE	NA	NA	FALSE	NA	0.563064	NA	0.503578	0.0465712	0.508137	0.0465712	0.00186567	0.994403	0	0.00373134	0	TRUE	TRUE	53	0.00373134	1	FALSE	0	0.00373134	NA	NA
chrX	77683209	C	T	ATRX	exonic	nonsynonymous SNV	ATRX:NM_138270:exon8:c.G1933A:p.E645K,ATRX:NM_000489:exon9:c.G2047A:p.E683K	NA	D	T	N	NA	NA	TRUE	TRUE	TRUE	FALSE	TRUE	2	0.560822	0.0335028	NA	0.64039	0.536822	0.0335028	0	0.00490998	0.99509	0	0	TRUE	TRUE	53	0.00490998	2	TRUE	42	0.00490998	0.00490998	NA
chr12	45852269	C	T	ARID2	exonic	synonymous SNV	ARID2:NM_001347839:exon15:c.C4146T:p.S1382S,ARID2:NM_152641:exon15:c.C4146T:p.S1382S	ID=COSV57604952;OCCURENCE=1(bone)	NA	NA	NA	0.0013	0.0034	FALSE	TRUE	TRUE	FALSE	TRUE	NA	0.531474	1.71e-49	NA	0.559458	0.5	1.71e-49	0	0.486686	0.513314	0	0	TRUE	TRUE	53	0.486686	3	FALSE	84	0.486686	NA	NA
chr3	41224572	G	A	CTNNB1	exonic	synonymous SNV	CTNNB1:NM_001098209:exon3:c.G60A:p.A20A,CTNNB1:NM_001098210:exon3:c.G60A:p.A20A,CTNNB1:NM_001904:exon3:c.G60A:p.A20A,CTNNB1:NM_001330729:exon4:c.G39A:p.A13A	ID=COSV62728128;OCCURENCE=1(haematopoietic_and_lymphoid_tissue)	NA	NA	NA	NA	NA	FALSE	TRUE	FALSE	TRUE	TRUE	NA	4.55e-80	0.501298	0.5	NA	0.513931	4.55e-80	0.312336	0	0	0.687664	0	TRUE	TRUE	54	0.312336	1	FALSE	0	0.312336	NA	NA
chr3	47083895	A	G	SETD2	exonic	synonymous SNV	SETD2:NM_001349370:exon11:c.C5753C:p.P1918P,SETD2:NM_014159:exon12:c.C5885C:p.P1962P	NA	NA	NA	NA	NA	NA	FALSE	TRUE	TRUE	FALSE	TRUE	NA	NA	0.552003	0.5	0.000115325	0.5	0.000115325	0.608696	0	0	0.391304	0	TRUE	TRUE	54	0.391304	1	FALSE	0	0.391304	NA	NA
chr5	1264549	A	G	TERT	exonic	synonymous SNV	TERT:NM_198253:exon11:c.T2698C:p.L900L	NA	NA	NA	NA	NA	NA	FALSE	TRUE	TRUE	TRUE	TRUE	NA	NA	0.509702	0.511581	0.662371	0.502425	0.502425	0.998748	0	0	0.00125156	0	FALSE	FALSE	54	0.00125156	1	FALSE	0	0.00125156	NA	NA
chr3	41224572	G	A	CTNNB1	exonic	synonymous SNV	CTNNB1:NM_001098209:exon3:c.G60A:p.A20A,CTNNB1:NM_001098210:exon3:c.G60A:p.A20A,CTNNB1:NM_001904:exon3:c.G60A:p.A20A,CTNNB1:NM_001330729:exon4:c.G39A:p.A13A	ID=COSV62728128;OCCURENCE=1(haematopoietic_and_lymphoid_tissue)	NA	NA	NA	NA	NA	FALSE	TRUE	FALSE	TRUE	TRUE	NA	3.92e-73	0.501771	0.5	NA	0.524271	3.92e-73	0.258868	0	0	0.741132	0	TRUE	TRUE	54	0.258868	2	FALSE	42	0.258868	NA	NA
chr3	47083895	A	G	SETD2	exonic	synonymous SNV	SETD2:NM_001349370:exon11:c.C5753C:p.P1918P,SETD2:NM_014159:exon12:c.C5885C:p.P1962P	NA	NA	NA	NA	NA	NA	FALSE	TRUE	TRUE	FALSE	TRUE	NA	NA	0.59139	0.5	2.87e-05	0.5	2.87e-05	0.521739	0	0	0.478261	0	TRUE	TRUE	54	0.478261	2	FALSE	42	0.478261	NA	NA
chr3	47121171	G	A	SETD2	exonic	synonymous SNV	SETD2:NM_001349370:exon2:c.T3333T:p.N1111N,SETD2:NM_014159:exon3:c.T3465T:p.N1155N	NA	NA	NA	NA	NA	NA	FALSE	TRUE	TRUE	FALSE	TRUE	NA	0.00239144	0.677833	0.50075	NA	0.500369	0.00239144	0.536977	0	0	0.463023	0	TRUE	TRUE	54	0.536977	2	FALSE	42	0.536977	NA	NA
chr1	11228826	T	G	MTOR	exonic	nonsynonymous SNV	MTOR:NM_004958:exon19:c.A2872C:p.I958L	NA	T	D	D	NA	NA	TRUE	TRUE	FALSE	TRUE	TRUE	2	0.507142	NA	0.528984	0.0469032	0.5	0.0469032	0	0.998081	0	0.00191939	0	TRUE	TRUE	54	0.00191939	3	TRUE	64	0.00191939	0.00191939	NA
chr17	7673832	T	A	TP53	exonic	nonsynonymous SNV	TP53:NM_001126115:exon4:c.A392T:p.N131I,TP53:NM_001126116:exon4:c.A392T:p.N131I,TP53:NM_001126117:exon4:c.A392T:p.N131I,TP53:NM_001276697:exon4:c.A311T:p.N104I,TP53:NM_001276698:exon4:c.A311T:p.N104I,TP53:NM_001276699:exon4:c.A311T:p.N104I,TP53:NM_001126118:exon7:c.A671T:p.N224I,TP53:NM_000546:exon8:c.A788T:p.N263I,TP53:NM_001126112:exon8:c.A788T:p.N263I,TP53:NM_001126113:exon8:c.A788T:p.N263I,TP…	ID=COSV53208998;OCCURENCE=2(large_intestine)	D	T	N	NA	NA	TRUE	TRUE	TRUE	TRUE	TRUE	2	0.566265	NA	0.513708	0.686703	0.508954	0.508954	0.00173913	0.993043	0	0.00521739	0	FALSE	FALSE	54	0.00173913	3	TRUE	64	NA	NA	OUT
chr3	41224572	G	A	CTNNB1	exonic	synonymous SNV	CTNNB1:NM_001098209:exon3:c.G60A:p.A20A,CTNNB1:NM_001098210:exon3:c.G60A:p.A20A,CTNNB1:NM_001904:exon3:c.G60A:p.A20A,CTNNB1:NM_001330729:exon4:c.G39A:p.A13A	ID=COSV62728128;OCCURENCE=1(haematopoietic_and_lymphoid_tissue)	NA	NA	NA	NA	NA	FALSE	TRUE	FALSE	TRUE	TRUE	NA	2.01e-77	0.501119	0.5	NA	0.514683	2.01e-77	0.372449	0	0	0.627551	0	TRUE	TRUE	54	0.372449	3	FALSE	64	0.372449	NA	NA
chr3	47083895	A	G	SETD2	exonic	synonymous SNV	SETD2:NM_001349370:exon11:c.C5753C:p.P1918P,SETD2:NM_014159:exon12:c.C5885C:p.P1962P	NA	NA	NA	NA	NA	NA	FALSE	TRUE	TRUE	FALSE	TRUE	NA	NA	0.522982	0.5	6.74e-07	0.5	6.74e-07	0.471545	0.00135501	0	0.5271	0	TRUE	TRUE	54	0.5271	3	FALSE	64	0.5271	NA	NA
chr3	47121171	G	A	SETD2	exonic	synonymous SNV	SETD2:NM_001349370:exon2:c.T3333T:p.N1111N,SETD2:NM_014159:exon3:c.T3465T:p.N1155N	NA	NA	NA	NA	NA	NA	FALSE	TRUE	TRUE	FALSE	TRUE	NA	0.00509773	0.648515	0.500709	NA	0.500348	0.00509773	0.467181	0	0	0.532819	0	TRUE	TRUE	54	0.467181	3	FALSE	64	0.467181	NA	NA
chr6	157110551	A	C	ARID1B	exonic	synonymous SNV	ARID1B:NM_001346813:exon6:c.A2322C:p.P774P,ARID1B:NM_017519:exon6:c.A2322C:p.P774P,ARID1B:NM_020732:exon7:c.A2361C:p.P787P	NA	NA	NA	NA	NA	NA	FALSE	TRUE	TRUE	FALSE	TRUE	NA	NA	0.506884	0.040378	0.51201	0.503993	0.040378	0.997487	0	0.00251256	0	0	TRUE	TRUE	54	0.00251256	3	FALSE	64	0.00251256	NA	NA
chr17	31233177	G	C	NF1	exonic	synonymous SNV	NF1:NM_000267:exon27:c.G3672C:p.A1224A,NF1:NM_001042492:exon27:c.G3672C:p.A1224A	NA	NA	NA	NA	NA	NA	FALSE	TRUE	TRUE	FALSE	TRUE	NA	0.51105	0.504434	0.869776	NA	0.511028	0.504434	0.000419111	0	0.000419111	0.999162	0	FALSE	FALSE	55	0.000419111	3	FALSE	63	0.000419111	NA	NA
chr1	153990792	A	T	RPS27	UTR5	NA	NA	NA	NA	NA	NA	NA	NA	FALSE	FALSE	NA	NA	FALSE	NA	NA	0.0448573	0.500478	0.50444	0.525729	0.0448573	0.992674	0.00732601	0	0	0	TRUE	TRUE	57	0.00732601	1	FALSE	0	0.00732601	NA	NA
chr17	31181757	A	G	NF1	exonic	synonymous SNV	NF1:NM_000267:exon7:c.G702G:p.L234L,NF1:NM_001042492:exon7:c.G702G:p.L234L,NF1:NM_001128147:exon7:c.G702G:p.L234L	NA	NA	NA	NA	NA	NA	FALSE	TRUE	TRUE	FALSE	TRUE	NA	NA	0.582688	0.536094	0.554915	0.526286	0.526286	0.996885	0	0	0.00311526	0	FALSE	FALSE	57	0.00311526	1	FALSE	0	0.00311526	NA	NA
chr5	1293398	G	A	TERT	exonic	synonymous SNV	TERT:NM_001193376:exon2:c.C1488T:p.S496S,TERT:NM_198253:exon2:c.C1488T:p.S496S	NA	NA	NA	NA	NA	NA	FALSE	TRUE	TRUE	TRUE	TRUE	NA	0.0385199	0.543377	0.512675	NA	0.50242	0.0385199	0.0117647	0	0	0.988235	0	TRUE	TRUE	57	0.0117647	1	FALSE	0	0.0117647	NA	NA
chr9	5022102	C	G	JAK2	exonic	nonsynonymous SNV	JAK2:NM_001322195:exon2:c.C115G:p.L39V,JAK2:NM_001322196:exon2:c.C115G:p.L39V,JAK2:NM_001322194:exon3:c.C115G:p.L39V,JAK2:NM_004972:exon3:c.C115G:p.L39V	NA	D	T	D	NA	NA	TRUE	TRUE	FALSE	TRUE	TRUE	2	0.510076	0.513176	NA	0.0475558	0.50122	0.0475558	0	0	0.995798	0.00420168	0	TRUE	TRUE	57	0.00420168	1	TRUE	0	0.00420168	0.00420168	NA
chr17	31222001	C	T	NF1	UTR3	NA	NA	NA	NA	NA	NA	0.0021	0.0046	FALSE	FALSE	TRUE	FALSE	TRUE	NA	0.51181	1.34e-78	NA	0.500697	0.5	1.34e-78	0	0.461207	0.538793	0	0	TRUE	TRUE	58	0.461207	1	FALSE	0	0.461207	NA	NA
chr2	211722539	A	C	ERBB4	intronic	NA	NA	NA	NA	NA	NA	NA	NA	FALSE	FALSE	NA	NA	FALSE	NA	NA	0.500646	0.0390907	0.501837	0.503693	0.0390907	0.991071	0	0.00892857	0	0	TRUE	TRUE	58	0.00892857	1	FALSE	0	0.00892857	NA	NA
chrX	77682725	G	A	ATRX	exonic	nonsynonymous SNV	ATRX:NM_138270:exon8:c.C2417T:p.T806I,ATRX:NM_000489:exon9:c.C2531T:p.T844I	ID=COSV64876556;OCCURENCE=1(liver)	T	D	N	NA	NA	TRUE	TRUE	TRUE	FALSE	TRUE	2	0.0336081	0.633936	0.516104	NA	0.51444	0.0336081	0.00867679	0	0	0.991323	0	TRUE	TRUE	58	0.00867679	1	TRUE	0	0.00867679	0.00867679	NA
chr17	31222001	C	T	NF1	UTR3	NA	NA	NA	NA	NA	NA	0.0021	0.0046	FALSE	FALSE	TRUE	FALSE	TRUE	NA	0.520879	1.1e-82	NA	0.500826	0.5	1.1e-82	0	0.517426	0.482574	0	0	TRUE	TRUE	58	0.517426	3	FALSE	78	0.517426	NA	NA
chr3	47083920	G	C	SETD2	exonic	nonsynonymous SNV	SETD2:NM_001349370:exon11:c.C5728G:p.P1910A,SETD2:NM_014159:exon12:c.C5860G:p.P1954A	NA	T	D	N	NA	NA	TRUE	TRUE	TRUE	FALSE	TRUE	2	0.508792	0.557793	0.78766	NA	0.505205	0.505205	0	0	0.00213675	0.997863	0	FALSE	FALSE	60	0.00213675	1	TRUE	0	0.00213675	0.00213675	NA
chr1	11257005	G	A	MTOR	exonic	synonymous SNV	MTOR:NM_004958:exon4:c.C432T:p.Y144Y	NA	NA	NA	NA	0	6.68e-05	FALSE	TRUE	FALSE	TRUE	TRUE	NA	0.0390724	0.502081	0.520052	NA	0.505959	0.0390724	0.00534759	0	0	0.994652	0	TRUE	TRUE	60	0.00534759	2	FALSE	9	0.00534759	NA	NA
chr7	6392059	C	A	RAC1	intronic	NA	NA	NA	NA	NA	NA	NA	NA	FALSE	FALSE	FALSE	TRUE	TRUE	NA	0.557475	0.000942812	NA	0.514893	0.511814	0.000942812	0.000900901	0.313514	0.685586	0	0	TRUE	TRUE	60	0.000900901	2	FALSE	9	0.000900901	NA	NA
chr17	31181757	A	G	NF1	exonic	synonymous SNV	NF1:NM_000267:exon7:c.G702G:p.L234L,NF1:NM_001042492:exon7:c.G702G:p.L234L,NF1:NM_001128147:exon7:c.G702G:p.L234L	NA	NA	NA	NA	NA	NA	FALSE	TRUE	TRUE	FALSE	TRUE	NA	NA	0.753878	0.513343	0.0366676	0.555929	0.0366676	0.729553	0	0.00109051	0.269357	0	TRUE	TRUE	57	0.269357	2	FALSE	51	0.269357	NA	NA
chr2	208237167	A	C	IDH1	exonic	nonsynonymous SNV	IDH1:NM_001282386:exon10:c.T1157G:p.V386G,IDH1:NM_001282387:exon10:c.T1157G:p.V386G,IDH1:NM_005896:exon10:c.T1157G:p.V386G	NA	T	D	D	NA	NA	TRUE	TRUE	FALSE	TRUE	TRUE	2	NA	0.567061	0.0770532	0.63199	0.644302	0.0770532	0.993816	0.00176678	0.00265018	0.000883392	0.000883392	FALSE	TRUE	57	0.00265018	2	TRUE	51	NA	NA	OUT
chr2	208237169	A	G	IDH1	exonic	synonymous SNV	IDH1:NM_001282386:exon10:c.T1155C:p.N385N,IDH1:NM_001282387:exon10:c.T1155C:p.N385N,IDH1:NM_005896:exon10:c.T1155C:p.N385N	NA	NA	NA	NA	0	NA	FALSE	TRUE	FALSE	TRUE	TRUE	NA	NA	0.985211	0.533319	0.657025	0.644692	0.533319	0.991174	0.0070609	0	0.000882613	0.000882613	FALSE	FALSE	57	0.000882613	2	FALSE	51	0.000882613	NA	NA
chr2	208237172	A	G	IDH1	intronic	NA	NA	NA	NA	NA	NA	NA	NA	FALSE	FALSE	FALSE	TRUE	TRUE	NA	NA	0.669889	0.653082	0.652468	0.621742	0.621742	0.996476	0.000881057	0.000881057	0.000881057	0.000881057	FALSE	FALSE	57	0.000881057	2	FALSE	51	0.000881057	NA	NA
chrX	77652291	T	G	ATRX	exonic	nonsynonymous SNV	ATRX:NM_138270:exon14:c.A4266C:p.E1422D,ATRX:NM_000489:exon15:c.A4380C:p.E1460D	NA	T	T	N	NA	NA	TRUE	TRUE	TRUE	FALSE	TRUE	2	0.50277	NA	0.530897	0.560865	0.0449972	0.0449972	0	0.99393	0	0.00151745	0.00455235	TRUE	TRUE	57	0.00151745	2	TRUE	51	0.00151745	0.00151745	NA
chr17	31181757	A	G	NF1	exonic	synonymous SNV	NF1:NM_000267:exon7:c.G702G:p.L234L,NF1:NM_001042492:exon7:c.G702G:p.L234L,NF1:NM_001128147:exon7:c.G702G:p.L234L	NA	NA	NA	NA	NA	NA	FALSE	TRUE	TRUE	FALSE	TRUE	NA	NA	0.724654	0.600785	0.658999	0.551737	0.551737	0.996183	0	0	0.00381679	0	FALSE	FALSE	57	0.00381679	3	FALSE	90	0.00381679	NA	NA
chr2	208237160	A	G	IDH1	exonic	synonymous SNV	IDH1:NM_001282386:exon10:c.T1164C:p.R388R,IDH1:NM_001282387:exon10:c.T1164C:p.R388R,IDH1:NM_005896:exon10:c.T1164C:p.R388R	NA	NA	NA	NA	NA	NA	FALSE	TRUE	FALSE	TRUE	TRUE	NA	NA	0.647951	0.532211	0.619955	0.509414	0.509414	0.998741	0	0	0.00125945	0	FALSE	FALSE	57	0.00125945	3	FALSE	90	0.00125945	NA	NA
chr3	52558397	A	C	PBRM1	intronic	NA	NA	NA	NA	NA	NA	NA	NA	FALSE	FALSE	TRUE	FALSE	TRUE	NA	NA	0.594445	0.0481317	0.503101	0.588227	0.0481317	0.995828	0	0.00417246	0	0	TRUE	TRUE	57	0.00417246	3	FALSE	90	0.00417246	NA	NA
chrX	77652291	T	G	ATRX	exonic	nonsynonymous SNV	ATRX:NM_138270:exon14:c.A4266C:p.E1422D,ATRX:NM_000489:exon15:c.A4380C:p.E1460D	NA	T	T	N	NA	NA	TRUE	TRUE	TRUE	FALSE	TRUE	2	0.502118	NA	0.52366	0.564213	0.502118	0.502118	0	0.997895	0	0.00210526	0	FALSE	FALSE	57	0.00210526	3	TRUE	90	0.00210526	0.00210526	NA
chr17	7674227	T	G	TP53	exonic	nonsynonymous SNV	TP53:NM_001126115:exon3:c.A340C:p.M114L,TP53:NM_001126116:exon3:c.A340C:p.M114L,TP53:NM_001126117:exon3:c.A340C:p.M114L,TP53:NM_001276697:exon3:c.A259C:p.M87L,TP53:NM_001276698:exon3:c.A259C:p.M87L,TP53:NM_001276699:exon3:c.A259C:p.M87L,TP53:NM_001126118:exon6:c.A619C:p.M207L,TP53:NM_000546:exon7:c.A736C:p.M246L,TP53:NM_001126112:exon7:c.A736C:p.M246L,TP53:NM_001126113:exon7:c.A736C:p.M246L,TP53:…	ID=COSV52949209;OCCURENCE=2(breast),1(biliary_tract),1(lung)	D	T	D	NA	NA	TRUE	TRUE	TRUE	TRUE	TRUE	1	0.507313	NA	0.500487	0.0256639	0.518228	0.0256639	0	0.996124	0	0.00387597	0	TRUE	TRUE	61	0.00387597	1	TRUE	NA	0.00387597	0.00387597	NA
chr6	156779149	G	C	ARID1B	exonic	nonsynonymous SNV	ARID1B:NM_001346813:exon1:c.G1220C:p.G407A,ARID1B:NM_017519:exon1:c.G1220C:p.G407A,ARID1B:NM_020732:exon1:c.G1220C:p.G407A	NA	T	T	N	NA	NA	TRUE	TRUE	TRUE	FALSE	TRUE	2	0.500284	0.503903	0.0190184	NA	0.5	0.0190184	0	0	0.0213904	0.97861	0	TRUE	TRUE	61	0.0213904	1	TRUE	NA	0.0213904	0.0213904	NA
chr8	68108304	G	A	PREX2	exonic	nonsynonymous SNV	PREX2:NM_024870:exon24:c.G2911A:p.D971N	NA	T	T	D	NA	NA	TRUE	TRUE	NA	NA	FALSE	NA	0.0490346	0.517317	0.502091	NA	0.511569	0.0490346	0.00677201	0	0	0.993228	0	TRUE	TRUE	61	0.00677201	1	FALSE	NA	0.00677201	NA	NA
chr1	11122067	G	A	MTOR	exonic	nonsynonymous SNV	MTOR:NM_004958:exon48:c.C6722T:p.P2241L	NA	D	D	D	NA	NA	TRUE	TRUE	FALSE	TRUE	TRUE	2	0.0458283	0.567553	0.504023	NA	0.524936	0.0458283	0.00504202	0	0	0.994958	0	TRUE	TRUE	61	0.00504202	2	TRUE	NA	0.00504202	0.00504202	NA
chr12	45892058	T	C	ARID2	exonic	synonymous SNV	ARID2:NM_001347839:exon18:c.T5109C:p.D1703D,ARID2:NM_152641:exon18:c.T5109C:p.D1703D	NA	NA	NA	NA	NA	NA	FALSE	TRUE	TRUE	FALSE	TRUE	NA	0.517224	NA	0.0432244	0.523291	0.5	0.0432244	0	0.994891	0.00510949	0	0	TRUE	TRUE	61	0.00510949	2	FALSE	NA	0.00510949	NA	NA
chr17	31229888	G	A	NF1	exonic	nonsynonymous SNV	NF1:NM_000267:exon22:c.G2904A:p.M968I,NF1:NM_001042492:exon22:c.G2904A:p.M968I	NA	T	T	D	NA	NA	TRUE	TRUE	TRUE	FALSE	TRUE	2	0.0407286	0.573968	0.521008	NA	0.513489	0.0407286	0.00505476	0	0	0.994945	0	TRUE	TRUE	61	0.00505476	2	TRUE	NA	0.00505476	0.00505476	NA
chrX	77523353	C	A	ATRX	exonic	stopgain	ATRX:NM_138270:exon30:c.G6634T:p.G2212X,ATRX:NM_000489:exon31:c.G6748T:p.G2250X	NA	.	.	A	NA	NA	TRUE	FALSE	TRUE	FALSE	TRUE	NA	0.032415	0.554305	NA	0.503159	0.502167	0.032415	0.00384862	0.000641437	0.99551	0	0	TRUE	TRUE	61	0.00384862	2	FALSE	NA	0.00384862	NA	NA
chr11	57236888	G	C	APLNR	exonic	nonsynonymous SNV	APLNR:NM_005161:exon1:c.C117G:p.F39L	NA	T	.	D	NA	NA	TRUE	TRUE	NA	NA	FALSE	NA	0.528441	0.59517	0.0475902	NA	0.51283	0.0475902	0	0	0.00259403	0.997406	0	TRUE	TRUE	60	0.00259403	3	FALSE	93	0.00259403	NA	NA
chr3	47083920	G	C	SETD2	exonic	nonsynonymous SNV	SETD2:NM_001349370:exon11:c.C5728G:p.P1910A,SETD2:NM_014159:exon12:c.C5860G:p.P1954A	NA	T	D	N	NA	NA	TRUE	TRUE	TRUE	FALSE	TRUE	2	0.50923	0.560895	0.0392743	NA	0.505468	0.0392743	0	0	0.00381679	0.996183	0	TRUE	TRUE	60	0.00381679	3	TRUE	93	0.00381679	0.00381679	NA
chr6	156779267	G	T	ARID1B	exonic	synonymous SNV	ARID1B:NM_001346813:exon1:c.G1338T:p.P446P,ARID1B:NM_017519:exon1:c.G1338T:p.P446P,ARID1B:NM_020732:exon1:c.G1338T:p.P446P	NA	NA	NA	NA	NA	NA	FALSE	TRUE	TRUE	FALSE	TRUE	NA	0.500906	0.0376255	0.500899	NA	0.499997	0.0376255	0	0.0162602	0	0.98374	0	TRUE	TRUE	60	0.0162602	3	FALSE	93	0.0162602	NA	NA
chr11	57236116	T	A	APLNR	exonic	nonsynonymous SNV	APLNR:NM_005161:exon1:c.A889T:p.I297F	NA	T	.	D	NA	NA	TRUE	TRUE	NA	NA	FALSE	NA	0.0291854	NA	0.504864	0.502133	0.5	0.0291854	0.00617284	0.993827	0	0	0	TRUE	TRUE	35	0.00617284	4	FALSE	168	0.00617284	NA	NA
chr12	45852805	A	T	ARID2	exonic	nonsynonymous SNV	ARID2:NM_001347839:exon15:c.A4682T:p.D1561V,ARID2:NM_152641:exon15:c.A4682T:p.D1561V	NA	T	D	D	NA	NA	TRUE	TRUE	TRUE	FALSE	TRUE	1	NA	0.035105	0.508661	0.507597	0.5	0.035105	0.997155	0.00284495	0	0	0	TRUE	TRUE	64	0.00284495	1	TRUE	0	0.00284495	0.00284495	NA
chr5	1293797	G	C	TERT	exonic	synonymous SNV	TERT:NM_001193376:exon2:c.C1089G:p.T363T,TERT:NM_198253:exon2:c.C1089G:p.T363T	NA	NA	NA	NA	NA	NA	FALSE	TRUE	TRUE	TRUE	TRUE	NA	0.791784	0.556238	0.0392605	NA	0.503164	0.0392605	0.00183486	0	0.00366972	0.994495	0	TRUE	TRUE	64	0.00366972	1	FALSE	0	0.00366972	NA	NA
chr1	11228701	A	G	MTOR	exonic	synonymous SNV	MTOR:NM_004958:exon19:c.C2997C:p.N999N	NA	NA	NA	NA	NA	NA	FALSE	TRUE	FALSE	TRUE	TRUE	NA	NA	0.500094	0.5	0.00389072	0.5	0.00389072	0.536585	0	0	0.463415	0	TRUE	TRUE	68	0.463415	1	FALSE	0	0.463415	NA	NA
chr3	47083895	A	G	SETD2	exonic	synonymous SNV	SETD2:NM_001349370:exon11:c.C5753C:p.P1918P,SETD2:NM_014159:exon12:c.C5885C:p.P1962P	NA	NA	NA	NA	NA	NA	FALSE	TRUE	TRUE	FALSE	TRUE	NA	NA	0.529462	0.5	1.44e-05	0.5	1.44e-05	0.558704	0	0	0.441296	0	TRUE	TRUE	68	0.441296	1	FALSE	0	0.441296	NA	NA
chr3	47121171	G	A	SETD2	exonic	synonymous SNV	SETD2:NM_001349370:exon2:c.T3333T:p.N1111N,SETD2:NM_014159:exon3:c.T3465T:p.N1155N	NA	NA	NA	NA	NA	NA	FALSE	TRUE	TRUE	FALSE	TRUE	NA	0.00285399	0.549762	0.500188	NA	0.500092	0.00285399	0.475	0	0	0.525	0	TRUE	TRUE	68	0.475	1	FALSE	0	0.475	NA	NA
chr8	68055931	A	C	PREX2	exonic	synonymous SNV	PREX2:NM_024870:exon10:c.C1195C:p.R399R,PREX2:NM_025170:exon10:c.C1195C:p.R399R	NA	NA	NA	NA	NA	NA	FALSE	TRUE	NA	NA	FALSE	NA	NA	0.539347	0.0103008	0.507556	0.533879	0.0103008	0.547677	0	0.452323	0	0	TRUE	TRUE	68	0.452323	1	FALSE	0	0.452323	NA	NA
chr8	68055936	A	G	PREX2	exonic	synonymous SNV	PREX2:NM_024870:exon10:c.G1200G:p.K400K,PREX2:NM_025170:exon10:c.G1200G:p.K400K	NA	NA	NA	NA	NA	NA	FALSE	TRUE	NA	NA	FALSE	NA	NA	0.537285	0.634342	0.0148878	0.501546	0.0148878	0.55	0	0	0.45	0	TRUE	TRUE	68	0.45	1	FALSE	0	0.45	NA	NA
chr8	68090575	A	G	PREX2	intronic	NA	NA	NA	NA	NA	NA	NA	6.66e-05	FALSE	FALSE	NA	NA	FALSE	NA	NA	0.54485	0.513055	1.19e-14	0.500054	1.19e-14	0.444444	0	0	0.555556	0	TRUE	TRUE	68	0.555556	1	FALSE	0	0.555556	NA	NA
chr10	87894051	G	C	PTEN	exonic	nonsynonymous SNV	PTEN:NM_000314:exon2:c.G106C:p.G36R,PTEN:NM_001304717:exon3:c.G625C:p.G209R	NA	D	D	D	NA	NA	TRUE	TRUE	TRUE	FALSE	TRUE	1	0.500695	0.604013	0.0279679	NA	0.5	0.0279679	0	0	0.0689655	0.931034	0	TRUE	TRUE	51	0.0689655	4	TRUE	175	0.0689655	0.0689655	NA
chr17	7674945	G	A	TP53	exonic	stopgain	TP53:NM_001126115:exon2:c.C190T:p.R64X,TP53:NM_001126116:exon2:c.C190T:p.R64X,TP53:NM_001126117:exon2:c.C190T:p.R64X,TP53:NM_001276697:exon2:c.C109T:p.R37X,TP53:NM_001276698:exon2:c.C109T:p.R37X,TP53:NM_001276699:exon2:c.C109T:p.R37X,TP53:NM_001126118:exon5:c.C469T:p.R157X,TP53:NM_000546:exon6:c.C586T:p.R196X,TP53:NM_001126112:exon6:c.C586T:p.R196X,TP53:NM_001126113:exon6:c.C586T:p.R196X,TP53:NM_…	ID=COSV52663748;OCCURENCE=2(salivary_gland),16(ovary),43(breast),9(NS),25(stomach),25(haematopoietic_and_lymphoid_tissue),1(soft_tissue),5(kidney),7(urinary_tract),18(pancreas),1(liver),29(oesophagus),27(skin),2(prostate),18(lung),1(cervix),3(thyroid),15(upper_aerodigestive_tract),91(large_intestine),22(central_nervous_system),5(biliary_tract),1(small_intestine),3(endometrium)	.	.	A	NA	NA	TRUE	FALSE	TRUE	TRUE	TRUE	NA	0.0584287	0.510974	0.536842	NA	0.529258	0.0584287	0.00479616	0.00119904	0	0.994005	0	FALSE	TRUE	51	0.00479616	4	FALSE	175	0.00479616	NA	NA
chr3	41224601	A	C	CTNNB1	exonic	nonsynonymous SNV	CTNNB1:NM_001098209:exon3:c.A89C:p.Y30S,CTNNB1:NM_001098210:exon3:c.A89C:p.Y30S,CTNNB1:NM_001904:exon3:c.A89C:p.Y30S,CTNNB1:NM_001330729:exon4:c.A68C:p.Y23S	ID=COSV62698835;OCCURENCE=1(thyroid)	T	D	D	NA	NA	TRUE	TRUE	FALSE	TRUE	TRUE	2	NA	0.502196	0.0458312	0.508907	0.501751	0.0458312	0.997783	0	0.0022173	0	0	TRUE	TRUE	51	0.0022173	4	TRUE	175	0.0022173	0.0022173	NA
chr5	1295127	G	A	TERT	upstream	NA	NA	NA	NA	NA	NA	NA	NA	FALSE	FALSE	TRUE	TRUE	TRUE	NA	0.000637889	0.5	0.5	NA	0.544245	0.000637889	0.128205	0	0	0.871795	0	TRUE	TRUE	51	0.128205	4	TRUE	175	0.128205	0.128205	NA
chr5	1295128	G	A	TERT	upstream	NA	NA	NA	NA	NA	NA	NA	NA	FALSE	FALSE	TRUE	TRUE	TRUE	NA	8.17e-05	0.625065	0.727644	NA	0.553519	8.17e-05	0.135135	0	0	0.864865	0	TRUE	TRUE	51	0.135135	4	TRUE	175	0.135135	0.135135	NA
chr9	5123126	G	A	JAK2	intronic	NA	NA	NA	NA	NA	NA	NA	NA	FALSE	FALSE	FALSE	TRUE	TRUE	NA	0.537398	0.605732	0.511858	NA	0.555407	0.511858	0.00101729	0	0	0.998983	0	FALSE	FALSE	51	0.00101729	4	FALSE	175	0.00101729	NA	NA
chrX	77656652	C	T	ATRX	exonic	synonymous SNV	ATRX:NM_138270:exon12:c.G4008A:p.V1336V,ATRX:NM_000489:exon13:c.G4122A:p.V1374V	NA	NA	NA	NA	NA	9.45e-05	FALSE	TRUE	TRUE	FALSE	TRUE	NA	0.50666	0.0409413	NA	0.508794	0.513322	0.0409413	0	0.00934579	0.990654	0	0	TRUE	TRUE	51	0.00934579	4	FALSE	175	0.00934579	NA	NA
chr1	11145001	T	C	MTOR	exonic	synonymous SNV	MTOR:NM_004958:exon33:c.G4731G:p.A1577A	NA	NA	NA	NA	NA	NA	FALSE	TRUE	FALSE	TRUE	TRUE	NA	0.655363	NA	0.00492061	0.5	0.531525	0.00492061	0	0.517817	0.482183	0	0	TRUE	TRUE	68	0.482183	2	FALSE	49	0.482183	NA	NA
chr1	11228701	A	G	MTOR	exonic	synonymous SNV	MTOR:NM_004958:exon19:c.C2997C:p.N999N	NA	NA	NA	NA	NA	NA	FALSE	TRUE	FALSE	TRUE	TRUE	NA	NA	0.500762	0.5	0.00906242	0.5	0.00906242	0.495718	0	0	0.504282	0	TRUE	TRUE	68	0.504282	2	FALSE	49	0.504282	NA	NA
chr11	57235901	T	A	APLNR	exonic	nonsynonymous SNV	APLNR:NM_005161:exon1:c.A1104T:p.K368N	ID=COSV57242559;OCCURENCE=1(stomach)	T	.	D	NA	NA	TRUE	TRUE	NA	NA	FALSE	NA	0.772521	NA	0.505485	0.50645	0.503079	0.503079	0.000927644	0.999072	0	0	0	FALSE	FALSE	68	0.000927644	2	FALSE	49	0.000927644	NA	NA
chr18	63643190	T	A	SERPINB4	exonic	nonsynonymous SNV	SERPINB4:NM_002974:exon3:c.A193T:p.N65Y,SERPINB4:NM_175041:exon3:c.A193T:p.N65Y	NA	T	D	N	0.0055	0.0064	TRUE	TRUE	NA	NA	FALSE	NA	7.12e-91	NA	0.512282	0.500252	0.52708	7.12e-91	0.450801	0.549199	0	0	0	TRUE	TRUE	68	0.450801	2	FALSE	49	0.450801	NA	NA
chr3	47083895	A	G	SETD2	exonic	synonymous SNV	SETD2:NM_001349370:exon11:c.C5753C:p.P1918P,SETD2:NM_014159:exon12:c.C5885C:p.P1962P	NA	NA	NA	NA	NA	NA	FALSE	TRUE	TRUE	FALSE	TRUE	NA	NA	0.574057	0.5	2.26e-06	0.5	2.26e-06	0.517647	0	0	0.482353	0	TRUE	TRUE	68	0.482353	2	FALSE	49	0.482353	NA	NA
chr3	47121171	G	A	SETD2	exonic	synonymous SNV	SETD2:NM_001349370:exon2:c.T3333T:p.N1111N,SETD2:NM_014159:exon3:c.T3465T:p.N1155N	NA	NA	NA	NA	NA	NA	FALSE	TRUE	TRUE	FALSE	TRUE	NA	0.00663723	0.641569	0.5012	NA	0.500594	0.00663723	0.48513	0	0	0.51487	0	TRUE	TRUE	68	0.48513	2	FALSE	49	0.48513	NA	NA
chr3	47123338	C	T	SETD2	exonic	nonsynonymous SNV	SETD2:NM_001349370:exon2:c.G1166A:p.R389H,SETD2:NM_014159:exon3:c.G1298A:p.R433H	ID=COSV57443256;OCCURENCE=1(urinary_tract),1(skin)	T	D	D	0.0002	NA	TRUE	TRUE	TRUE	FALSE	TRUE	1	0.55158	0.533631	NA	0.517241	0.514807	0.514807	0	0.0010846	0.998915	0	0	FALSE	FALSE	68	0.0010846	2	TRUE	49	NA	NA	OUT
chr8	68055931	A	C	PREX2	exonic	synonymous SNV	PREX2:NM_024870:exon10:c.C1195C:p.R399R,PREX2:NM_025170:exon10:c.C1195C:p.R399R	NA	NA	NA	NA	NA	NA	FALSE	TRUE	NA	NA	FALSE	NA	NA	0.582657	0.032349	0.515874	0.571433	0.032349	0.544974	0	0.455026	0	0	TRUE	TRUE	68	0.455026	2	FALSE	49	0.455026	NA	NA
chr8	68055936	A	G	PREX2	exonic	synonymous SNV	PREX2:NM_024870:exon10:c.G1200G:p.K400K,PREX2:NM_025170:exon10:c.G1200G:p.K400K	NA	NA	NA	NA	NA	NA	FALSE	TRUE	NA	NA	FALSE	NA	NA	0.57111	0.759782	0.0617136	0.505218	0.0617136	0.554865	0	0	0.445135	0	FALSE	TRUE	68	0.445135	2	FALSE	49	0.445135	NA	NA
chr8	68090575	A	G	PREX2	intronic	NA	NA	NA	NA	NA	NA	NA	6.66e-05	FALSE	FALSE	NA	NA	FALSE	NA	NA	0.624458	0.536855	3.03e-30	0.500183	3.03e-30	0.506	0	0	0.494	0	TRUE	TRUE	68	0.494	2	FALSE	49	0.494	NA	NA
chr1	11145001	T	C	MTOR	exonic	synonymous SNV	MTOR:NM_004958:exon33:c.G4731G:p.A1577A	NA	NA	NA	NA	NA	NA	FALSE	TRUE	FALSE	TRUE	TRUE	NA	0.607809	NA	0.00327077	0.5	0.526307	0.00327077	0	0.519591	0.480409	0	0	TRUE	TRUE	68	0.480409	3	FALSE	70	0.480409	NA	NA
chr1	11228701	A	G	MTOR	exonic	synonymous SNV	MTOR:NM_004958:exon19:c.C2997C:p.N999N	NA	NA	NA	NA	NA	NA	FALSE	TRUE	FALSE	TRUE	TRUE	NA	NA	0.500617	0.5	0.0026316	0.5	0.0026316	0.511335	0	0	0.488665	0	TRUE	TRUE	68	0.488665	3	FALSE	70	0.488665	NA	NA
chr12	45851421	C	T	ARID2	exonic	stopgain	ARID2:NM_001347839:exon15:c.C3298T:p.Q1100X,ARID2:NM_152641:exon15:c.C3298T:p.Q1100X	ID=COSV57601004;OCCURENCE=1(liver),1(NS),2(skin)	.	.	A	NA	NA	TRUE	FALSE	TRUE	FALSE	TRUE	NA	0.500846	0.184377	NA	0.508804	0.5	0.184377	0	0.00417246	0.995828	0	0	FALSE	FALSE	68	0.00417246	3	FALSE	70	0.00417246	NA	NA
chr3	47083895	A	G	SETD2	exonic	synonymous SNV	SETD2:NM_001349370:exon11:c.C5753C:p.P1918P,SETD2:NM_014159:exon12:c.C5885C:p.P1962P	NA	NA	NA	NA	NA	NA	FALSE	TRUE	TRUE	FALSE	TRUE	NA	NA	0.55589	0.5	3e-06	0.5	3e-06	0.533199	0	0	0.466801	0	TRUE	TRUE	68	0.466801	3	FALSE	70	0.466801	NA	NA
chr3	47121171	G	A	SETD2	exonic	synonymous SNV	SETD2:NM_001349370:exon2:c.T3333T:p.N1111N,SETD2:NM_014159:exon3:c.T3465T:p.N1155N	NA	NA	NA	NA	NA	NA	FALSE	TRUE	TRUE	FALSE	TRUE	NA	0.00269132	0.605748	0.500807	NA	0.500398	0.00269132	0.502591	0	0	0.497409	0	TRUE	TRUE	68	0.502591	3	FALSE	70	0.502591	NA	NA
chr8	68055931	A	C	PREX2	exonic	synonymous SNV	PREX2:NM_024870:exon10:c.C1195C:p.R399R,PREX2:NM_025170:exon10:c.C1195C:p.R399R	NA	NA	NA	NA	NA	NA	FALSE	TRUE	NA	NA	FALSE	NA	NA	0.51376	0.00672693	0.51049	0.547057	0.00672693	0.497445	0.00170358	0.500852	0	0	TRUE	TRUE	68	0.500852	3	FALSE	70	0.500852	NA	NA
chr8	68055936	A	G	PREX2	exonic	synonymous SNV	PREX2:NM_024870:exon10:c.G1200G:p.K400K,PREX2:NM_025170:exon10:c.G1200G:p.K400K	NA	NA	NA	NA	NA	NA	FALSE	TRUE	NA	NA	FALSE	NA	NA	0.549155	0.678959	0.00801675	0.502674	0.00801675	0.499151	0	0	0.500849	0	TRUE	TRUE	68	0.500849	3	FALSE	70	0.500849	NA	NA
chr8	68090575	A	G	PREX2	intronic	NA	NA	NA	NA	NA	NA	NA	6.66e-05	FALSE	FALSE	NA	NA	FALSE	NA	NA	0.595219	0.527952	4.24e-22	0.500092	4.24e-22	0.489071	0	0	0.510929	0	TRUE	TRUE	68	0.510929	3	FALSE	70	0.510929	NA	NA
chr1	11145001	T	C	MTOR	exonic	synonymous SNV	MTOR:NM_004958:exon33:c.G4731G:p.A1577A	NA	NA	NA	NA	NA	NA	FALSE	TRUE	FALSE	TRUE	TRUE	NA	0.649924	NA	0.00446193	0.5	0.530888	0.00446193	0	0.510783	0.489217	0	0	TRUE	TRUE	68	0.489217	4	FALSE	91	0.489217	NA	NA
chr1	11228701	A	G	MTOR	exonic	synonymous SNV	MTOR:NM_004958:exon19:c.C2997C:p.N999N	NA	NA	NA	NA	NA	NA	FALSE	TRUE	FALSE	TRUE	TRUE	NA	NA	0.500549	0.5	0.00121659	0.5	0.00121659	0.459052	0	0	0.540948	0	TRUE	TRUE	68	0.540948	4	FALSE	91	0.540948	NA	NA
chr12	45851421	C	T	ARID2	exonic	stopgain	ARID2:NM_001347839:exon15:c.C3298T:p.Q1100X,ARID2:NM_152641:exon15:c.C3298T:p.Q1100X	ID=COSV57601004;OCCURENCE=1(liver),1(NS),2(skin)	.	.	A	NA	NA	TRUE	FALSE	TRUE	FALSE	TRUE	NA	0.501372	0.0389482	NA	0.510781	0.5	0.0389482	0	0.0194805	0.980519	0	0	TRUE	TRUE	68	0.0194805	4	FALSE	91	0.0194805	NA	NA
chr3	47083895	A	G	SETD2	exonic	synonymous SNV	SETD2:NM_001349370:exon11:c.C5753C:p.P1918P,SETD2:NM_014159:exon12:c.C5885C:p.P1962P	NA	NA	NA	NA	NA	NA	FALSE	TRUE	TRUE	FALSE	TRUE	NA	NA	0.567153	0.5	6.32e-06	0.5	6.32e-06	0.511041	0	0	0.488959	0	TRUE	TRUE	68	0.488959	4	FALSE	91	0.488959	NA	NA
chr6	157206429	T	G	ARID1B	exonic	nonsynonymous SNV	ARID1B:NM_017519:exon19:c.T5249G:p.I1750S,ARID1B:NM_001346813:exon20:c.T5408G:p.I1803S,ARID1B:NM_020732:exon20:c.T5288G:p.I1763S	NA	T	T	N	NA	NA	TRUE	TRUE	TRUE	FALSE	TRUE	3	0.504843	NA	0.513841	0.586947	0.505316	0.504843	0	0.9989	0	0.00110011	0	FALSE	FALSE	68	0.00110011	4	FALSE	91	0.00110011	NA	NA
chr8	68055931	A	C	PREX2	exonic	synonymous SNV	PREX2:NM_024870:exon10:c.C1195C:p.R399R,PREX2:NM_025170:exon10:c.C1195C:p.R399R	NA	NA	NA	NA	NA	NA	FALSE	TRUE	NA	NA	FALSE	NA	NA	0.581768	0.0306978	0.515706	0.570654	0.0306978	0.515021	0	0.484979	0	0	TRUE	TRUE	68	0.484979	4	FALSE	91	0.484979	NA	NA
chr8	68055936	A	G	PREX2	exonic	synonymous SNV	PREX2:NM_024870:exon10:c.G1200G:p.K400K,PREX2:NM_025170:exon10:c.G1200G:p.K400K	NA	NA	NA	NA	NA	NA	FALSE	TRUE	NA	NA	FALSE	NA	NA	0.872102	0.75413	0.0505515	0.505156	0.0505515	0.519149	0.00106383	0	0.479787	0	FALSE	TRUE	68	0.479787	4	FALSE	91	0.479787	NA	NA
chr8	68090575	A	G	PREX2	intronic	NA	NA	NA	NA	NA	NA	NA	6.66e-05	FALSE	FALSE	NA	NA	FALSE	NA	NA	0.597405	0.538176	1.44e-43	0.500237	1.44e-43	0.468809	0.00378072	0	0.52741	0	TRUE	TRUE	68	0.52741	4	FALSE	91	0.52741	NA	NA
chr18	63658566	G	A	SERPINB3	exonic	nonsynonymous SNV	SERPINB3:NM_006919:exon5:c.C416T:p.A139V	NA	T	D	N	NA	NA	TRUE	TRUE	NA	NA	FALSE	NA	5.92e-21	0.796444	0.539898	NA	0.501096	5.92e-21	0.120117	0	0	0.879883	0	TRUE	TRUE	39	0.120117	4	FALSE	136	0.120117	NA	NA
chr5	1260616	G	A	TERT	intronic	NA	NA	NA	NA	NA	NA	NA	NA	FALSE	FALSE	TRUE	TRUE	TRUE	NA	2.62e-71	0.548387	0.5	NA	0.50204	2.62e-71	0.381853	0	0	0.618147	0	TRUE	TRUE	39	0.381853	4	FALSE	136	0.381853	NA	NA
chr5	1295127	G	A	TERT	upstream	NA	NA	NA	NA	NA	NA	NA	NA	FALSE	FALSE	TRUE	TRUE	TRUE	NA	4.45e-25	0.5	0.5	NA	0.77926	4.45e-25	0.412371	0	0	0.582474	0.00515464	TRUE	TRUE	39	0.412371	4	TRUE	136	0.412371	0.412371	NA
chr5	1295128	G	A	TERT	upstream	NA	NA	NA	NA	NA	NA	NA	NA	FALSE	FALSE	TRUE	TRUE	TRUE	NA	7.48e-27	0.796563	0.893399	NA	0.793551	7.48e-27	0.42328	0	0	0.571429	0.005291	TRUE	TRUE	39	0.42328	4	TRUE	136	0.42328	0.42328	NA
chr7	140753336	A	T	BRAF	exonic	nonsynonymous SNV	BRAF:NM_004333:exon15:c.T1799A:p.V600E	ID=COSV56056643;OCCURENCE=1(female_genital_tract_site_indeterminate),9(salivary_gland),18(breast),17(liver),2(oesophagus),4(genital_tract),4(adrenal_gland),3(meninges),5126(large_intestine),413(central_nervous_system),25(biliary_tract),1(pleura),258(ovary),36(bone),1038(NS),4(stomach),701(haematopoietic_and_lymphoid_tissue),9(urinary_tract),56(soft_tissue),30(kidney),22(pancreas),3(autonomic_gang…	T	D	D	0	NA	TRUE	TRUE	FALSE	TRUE	TRUE	1	NA	0.00273039	0.5	0.715861	0.50229	0.00273039	0.742823	0.257177	0	0	0	TRUE	TRUE	39	0.257177	4	TRUE	136	0.257177	0.257177	NA
chr12	45852269	C	T	ARID2	exonic	synonymous SNV	ARID2:NM_001347839:exon15:c.C4146T:p.S1382S,ARID2:NM_152641:exon15:c.C4146T:p.S1382S	ID=COSV57604952;OCCURENCE=1(bone)	NA	NA	NA	0.0013	0.0034	FALSE	TRUE	TRUE	FALSE	TRUE	NA	0.533893	4.16e-62	NA	0.903999	0.5	4.16e-62	0	0.472335	0.526316	0.00134953	0	TRUE	TRUE	53	0.472335	4	FALSE	168	0.472335	NA	NA
chr7	140734785	A	G	BRAF	intronic	NA	NA	ID=COSV56065025;OCCURENCE=1(biliary_tract)	NA	NA	NA	0.0004	0	FALSE	FALSE	FALSE	TRUE	TRUE	NA	NA	0.810616	0.520211	0.183602	0.552389	0.183602	0.979167	0.00416667	0	0.0166667	0	FALSE	FALSE	40	0.0166667	4	FALSE	146	0.0166667	NA	NA
chr17	31181757	A	G	NF1	exonic	synonymous SNV	NF1:NM_000267:exon7:c.G702G:p.L234L,NF1:NM_001042492:exon7:c.G702G:p.L234L,NF1:NM_001128147:exon7:c.G702G:p.L234L	NA	NA	NA	NA	NA	NA	FALSE	TRUE	TRUE	FALSE	TRUE	NA	NA	0.576464	0.533428	0.362968	0.524845	0.362968	0.983871	0	0	0.016129	0	FALSE	FALSE	57	0.016129	4	FALSE	174	0.016129	NA	NA
chr11	69648088	C	A	CCND1	exonic	nonsynonymous SNV	CCND1:NM_053056:exon4:c.C669A:p.F223L	NA	T	T	P	NA	NA	TRUE	TRUE	FALSE	TRUE	TRUE	3	0.532388	0.578982	NA	0.501571	0.514714	0.501571	0.000447027	0	0.999553	0	0	FALSE	FALSE	43	0.000447027	4	FALSE	157	0.000447027	NA	NA
chr17	31181757	A	G	NF1	exonic	synonymous SNV	NF1:NM_000267:exon7:c.G702G:p.L234L,NF1:NM_001042492:exon7:c.G702G:p.L234L,NF1:NM_001128147:exon7:c.G702G:p.L234L	NA	NA	NA	NA	NA	NA	FALSE	TRUE	TRUE	FALSE	TRUE	NA	NA	0.930427	0.719554	0.000457353	0.608193	0.000457353	0.477771	0.000626174	0	0.521603	0	TRUE	TRUE	43	0.521603	4	FALSE	157	0.521603	NA	NA
chr19	4090661	G	A	MAP2K2	exonic	synonymous SNV	MAP2K2:NM_030662:exon11:c.C1140T:p.A380A	NA	NA	NA	NA	0.0003	0.0002	FALSE	TRUE	FALSE	TRUE	TRUE	NA	9.05e-17	0.653903	0.5	NA	0.557902	9.05e-17	0.505137	0	0	0.494863	0	TRUE	TRUE	43	0.505137	4	FALSE	157	0.505137	NA	NA
chr3	52609434	T	A	PBRM1	exonic	nonsynonymous SNV	PBRM1:NM_001350075:exon17:c.A2446T:p.N816Y,PBRM1:NM_018313:exon17:c.A2446T:p.N816Y,PBRM1:NM_181042:exon18:c.A2446T:p.N816Y,PBRM1:NM_001350079:exon19:c.A2509T:p.N837Y,PBRM1:NM_001350074:exon20:c.A2554T:p.N852Y,PBRM1:NM_001350076:exon20:c.A2554T:p.N852Y,PBRM1:NM_001350078:exon20:c.A2554T:p.N852Y,PBRM1:NM_001350077:exon21:c.A2545T:p.N849Y	NA	T	D	D	NA	NA	TRUE	TRUE	TRUE	FALSE	TRUE	1	0.164909	NA	0.507749	0.500677	0.5	0.164909	0.217285	0.782715	0	0	0	FALSE	FALSE	43	0.217285	4	TRUE	157	NA	NA	OUT
chr6	157084796	A	G	ARID1B	exonic	synonymous SNV	ARID1B:NM_001346813:exon5:c.G2133G:p.A711A,ARID1B:NM_017519:exon5:c.G2133G:p.A711A,ARID1B:NM_020732:exon6:c.G2172G:p.A724A	NA	NA	NA	NA	NA	NA	FALSE	TRUE	TRUE	FALSE	TRUE	NA	NA	0.616392	0.762375	0.00134358	0.587594	0.00134358	0.507226	0	0	0.492774	0	TRUE	TRUE	43	0.492774	4	FALSE	157	0.492774	NA	NA
chrX	41342589	T	A	DDX3X	exonic	nonsynonymous SNV	DDX3X:NM_001193417:exon4:c.T331A:p.W111R,DDX3X:NM_001193416:exon5:c.T379A:p.W127R,DDX3X:NM_001356:exon5:c.T379A:p.W127R	NA	T	T	D	NA	NA	TRUE	TRUE	TRUE	FALSE	TRUE	2	0.550147	NA	0.52642	0.504505	0.500676	0.500676	0.00095057	0.999049	0	0	0	FALSE	FALSE	43	0.00095057	4	TRUE	157	NA	NA	OUT
chr5	1272270	A	C	TERT	exonic	nonsynonymous SNV	TERT:NM_001193376:exon7:c.T2297G:p.L766W,TERT:NM_198253:exon7:c.T2297G:p.L766W	NA	D	D	N	NA	NA	TRUE	TRUE	TRUE	TRUE	TRUE	2	NA	0.582977	0.0464349	0.521802	0.5	0.0464349	0.995868	0	0.00413223	0	0	TRUE	TRUE	46	0.00413223	4	TRUE	251	0.00413223	0.00413223	NA
chr7	140753349	C	A	BRAF	exonic	nonsynonymous SNV	BRAF:NM_004333:exon15:c.G1786T:p.G596C	ID=COSV56185580;OCCURENCE=1(lung)	D	D	D	NA	NA	TRUE	TRUE	FALSE	TRUE	TRUE	2	0.0426954	0.512703	NA	0.506665	0.504191	0.0426954	0.0228354	0	0.977165	0	0	TRUE	TRUE	46	0.0228354	4	TRUE	251	0.0228354	0.0228354	NA
chrX	41346291	T	A	DDX3X	exonic	nonsynonymous SNV	DDX3X:NM_001193417:exon12:c.T1330A:p.F444I,DDX3X:NM_001193416:exon13:c.T1378A:p.F460I,DDX3X:NM_001356:exon13:c.T1378A:p.F460I	NA	D	D	D	NA	NA	TRUE	TRUE	TRUE	FALSE	TRUE	1	5.3e-15	NA	0.514452	0.500262	0.5	5.3e-15	0.146444	0.853556	0	0	0	TRUE	TRUE	46	0.146444	4	TRUE	251	0.146444	0.146444	NA
chr1	11139673	A	G	MTOR	intronic	NA	NA	NA	NA	NA	NA	NA	NA	FALSE	FALSE	FALSE	TRUE	TRUE	NA	NA	0.563858	0.654261	0.0471094	0.527522	0.0471094	0.994712	0	0	0.00528751	0	TRUE	TRUE	52	0.00528751	4	FALSE	160	0.00528751	NA	NA
chr1	11145001	T	C	MTOR	exonic	synonymous SNV	MTOR:NM_004958:exon33:c.G4731G:p.A1577A	NA	NA	NA	NA	NA	NA	FALSE	TRUE	FALSE	TRUE	TRUE	NA	0.727648	NA	0.279275	0.5	0.541973	0.279275	0	0.947552	0.0524476	0	0	FALSE	FALSE	52	0.0524476	4	FALSE	160	0.0524476	NA	NA
chr1	11228701	A	G	MTOR	exonic	synonymous SNV	MTOR:NM_004958:exon19:c.C2997C:p.N999N	NA	NA	NA	NA	NA	NA	FALSE	TRUE	FALSE	TRUE	TRUE	NA	NA	0.500592	0.5	0.31451	0.5	0.31451	0.937681	0	0	0.0623188	0	FALSE	FALSE	52	0.0623188	4	FALSE	160	0.0623188	NA	NA
chr1	64835477	A	C	JAK1	exonic	nonsynonymous SNV	JAK1:NM_001321852:exon24:c.T3288G:p.H1096Q,JAK1:NM_001321856:exon24:c.T3288G:p.H1096Q,JAK1:NM_001321857:exon24:c.T3285G:p.H1095Q,JAK1:NM_002227:exon24:c.T3288G:p.H1096Q,JAK1:NM_001320923:exon25:c.T3288G:p.H1096Q,JAK1:NM_001321854:exon25:c.T3288G:p.H1096Q,JAK1:NM_001321855:exon25:c.T3288G:p.H1096Q,JAK1:NM_001321853:exon26:c.T3288G:p.H1096Q	NA	T	T	D	NA	NA	TRUE	TRUE	TRUE	TRUE	TRUE	2	NA	0.712767	0.425841	0.0398018	0.550766	0.0398018	0.995986	0	0.000892061	0.00312221	0	TRUE	TRUE	52	0.000892061	4	TRUE	160	0.000892061	0.000892061	NA
chr1	64855705	G	C	JAK1	intronic	NA	NA	NA	NA	NA	NA	NA	NA	FALSE	FALSE	TRUE	TRUE	TRUE	NA	1.01e-08	0.526486	0.552986	NA	0.538198	1.01e-08	0.874715	0	0.000759301	0.124525	0	TRUE	TRUE	52	0.000759301	4	FALSE	160	0.000759301	NA	NA
chr2	212124834	T	A	ERBB4	exonic	nonsynonymous SNV	ERBB4:NM_001042599:exon2:c.A152T:p.K51M,ERBB4:NM_005235:exon2:c.A152T:p.K51M	NA	T	D	D	NA	NA	TRUE	TRUE	NA	NA	FALSE	NA	0.862167	NA	0.0287182	0.501377	0.544354	0.0287182	0.000456621	0.995434	0.00410959	0	0	TRUE	TRUE	52	0.000456621	4	FALSE	160	0.000456621	NA	NA
chr4	54698347	T	C	KIT	exonic	nonsynonymous SNV	KIT:NM_000222:exon3:c.T401C:p.V134A,KIT:NM_001093772:exon3:c.T401C:p.V134A	NA	D	D	D	NA	NA	TRUE	TRUE	FALSE	TRUE	TRUE	2	0.809714	NA	0.0495334	0.527287	0.520256	0.0495334	0.000891266	0.995544	0.00356506	0	0	TRUE	TRUE	52	0.00356506	4	TRUE	160	0.00356506	0.00356506	NA
chr6	157133212	A	G	ARID1B	intronic	NA	NA	NA	NA	NA	NA	NA	NA	FALSE	FALSE	TRUE	FALSE	TRUE	NA	NA	0.507925	0.536908	0.0432949	0.512128	0.0432949	0.994795	0	0	0.00520494	0	TRUE	TRUE	52	0.00520494	4	FALSE	160	0.00520494	NA	NA
chr7	140783111	G	A	BRAF	exonic	synonymous SNV	BRAF:NM_004333:exon10:c.C1224T:p.G408G	NA	NA	NA	NA	NA	NA	FALSE	TRUE	FALSE	TRUE	TRUE	NA	0.540639	0.577873	0.502737	NA	0.533511	0.502737	0.000872981	0	0	0.999127	0	FALSE	FALSE	52	0.000872981	4	FALSE	160	0.000872981	NA	NA
chr8	68055931	A	C	PREX2	exonic	synonymous SNV	PREX2:NM_024870:exon10:c.C1195C:p.R399R,PREX2:NM_025170:exon10:c.C1195C:p.R399R	NA	NA	NA	NA	NA	NA	FALSE	TRUE	NA	NA	FALSE	NA	NA	0.66469	0.566361	0.504525	0.647294	0.504525	0.878074	0	0.121402	0.000523286	0	FALSE	FALSE	52	0.121402	4	FALSE	160	0.121402	NA	NA
chr8	68055936	A	G	PREX2	exonic	synonymous SNV	PREX2:NM_024870:exon10:c.G1200G:p.K400K,PREX2:NM_025170:exon10:c.G1200G:p.K400K	NA	NA	NA	NA	NA	NA	FALSE	TRUE	NA	NA	FALSE	NA	NA	0.485818	0.919233	0.524396	0.519688	0.485818	0.878586	0.000512295	0	0.119365	0.00153688	FALSE	FALSE	52	0.119365	4	FALSE	160	0.119365	NA	NA
chr8	68099702	A	G	PREX2	exonic	synonymous SNV	PREX2:NM_024870:exon23:c.A2574G:p.K858K,PREX2:NM_025170:exon23:c.A2574G:p.K858K	NA	NA	NA	NA	NA	NA	FALSE	TRUE	NA	NA	FALSE	NA	NA	0.977921	0.827954	0.0460407	0.572296	0.0460407	0.9974	0	0	0.0026001	0	TRUE	TRUE	52	0.0026001	4	FALSE	160	0.0026001	NA	NA
chr1	11145001	T	C	MTOR	exonic	synonymous SNV	MTOR:NM_004958:exon33:c.G4731G:p.A1577A	NA	NA	NA	NA	NA	NA	FALSE	TRUE	FALSE	TRUE	TRUE	NA	0.668611	NA	0.0872882	0.5	0.532932	0.0872882	0	0.75	0.25	0	0	FALSE	TRUE	68	0.25	5	FALSE	176	0.25	NA	NA
chr1	11228701	A	G	MTOR	exonic	synonymous SNV	MTOR:NM_004958:exon19:c.C2997C:p.N999N	NA	NA	NA	NA	NA	NA	FALSE	TRUE	FALSE	TRUE	TRUE	NA	NA	0.500414	0.5	0.0503823	0.5	0.0503823	0.721285	0	0	0.278715	0	FALSE	TRUE	68	0.278715	5	FALSE	176	0.278715	NA	NA
chr11	57235901	T	A	APLNR	exonic	nonsynonymous SNV	APLNR:NM_005161:exon1:c.A1104T:p.K368N	ID=COSV57242559;OCCURENCE=1(stomach)	T	.	D	NA	NA	TRUE	TRUE	NA	NA	FALSE	NA	0.806387	NA	0.0464495	0.561388	0.804485	0.0464495	0.000684463	0.994524	0.00342231	0.000684463	0.000684463	TRUE	TRUE	68	0.000684463	5	FALSE	176	0.000684463	NA	NA
chr12	45851421	C	T	ARID2	exonic	stopgain	ARID2:NM_001347839:exon15:c.C3298T:p.Q1100X,ARID2:NM_152641:exon15:c.C3298T:p.Q1100X	ID=COSV57601004;OCCURENCE=1(liver),1(NS),2(skin)	.	.	A	NA	NA	TRUE	FALSE	TRUE	FALSE	TRUE	NA	0.501606	0.0632882	NA	0.517647	0.5	0.0632882	0	0.0222672	0.977733	0	0	FALSE	TRUE	68	0.0222672	5	FALSE	176	0.0222672	NA	NA
chr3	47083927	T	G	SETD2	exonic	synonymous SNV	SETD2:NM_001349370:exon11:c.A5721C:p.T1907T,SETD2:NM_014159:exon12:c.A5853C:p.T1951T	NA	NA	NA	NA	NA	NA	FALSE	TRUE	TRUE	FALSE	TRUE	NA	0.503697	NA	0.503887	0.0433386	0.531984	0.0433386	0	0.996416	0	0.00358423	0	TRUE	TRUE	68	0.00358423	5	FALSE	176	0.00358423	NA	NA
chr3	47123338	C	T	SETD2	exonic	nonsynonymous SNV	SETD2:NM_001349370:exon2:c.G1166A:p.R389H,SETD2:NM_014159:exon3:c.G1298A:p.R433H	ID=COSV57443256;OCCURENCE=1(urinary_tract),1(skin)	T	D	D	0.0002	NA	TRUE	TRUE	TRUE	FALSE	TRUE	1	0.564987	0.0453522	NA	0.521764	0.51871	0.0453522	0	0.00531915	0.994681	0	0	TRUE	TRUE	68	0.00531915	5	TRUE	176	0.00531915	0.00531915	NA
chr8	68055931	A	C	PREX2	exonic	synonymous SNV	PREX2:NM_024870:exon10:c.C1195C:p.R399R,PREX2:NM_025170:exon10:c.C1195C:p.R399R	NA	NA	NA	NA	NA	NA	FALSE	TRUE	NA	NA	FALSE	NA	NA	0.604453	0.174648	0.51266	0.590161	0.174648	0.768494	0	0.230635	0.000870322	0	FALSE	FALSE	68	0.230635	5	FALSE	176	0.230635	NA	NA
chr8	68055936	A	G	PREX2	exonic	synonymous SNV	PREX2:NM_024870:exon10:c.G1200G:p.K400K,PREX2:NM_025170:exon10:c.G1200G:p.K400K	NA	NA	NA	NA	NA	NA	FALSE	TRUE	NA	NA	FALSE	NA	NA	0.586608	0.810827	0.189968	0.520269	0.189968	0.772806	0	0	0.226334	0.000860585	FALSE	FALSE	68	0.226334	5	FALSE	176	0.226334	NA	NA
chr1	11130623	G	A	MTOR	exonic	nonsynonymous SNV	MTOR:NM_004958:exon39:c.C5519T:p.T1840I	NA	T	T	N	NA	NA	TRUE	TRUE	FALSE	TRUE	TRUE	2	0.544132	0.544967	0.539114	NA	0.558637	0.539114	0.000874891	0	0	0.999125	0	FALSE	FALSE	40	0.000874891	5	TRUE	307	0.000874891	0.000874891	NA
chr1	11130714	C	G	MTOR	exonic	nonsynonymous SNV	MTOR:NM_004958:exon39:c.G5428C:p.A1810P	NA	T	T	D	NA	NA	TRUE	TRUE	FALSE	TRUE	TRUE	3	0.563671	0.510542	NA	0.0472155	0.501629	0.0472155	0	0	0.997209	0.0027907	0	TRUE	TRUE	40	0.0027907	5	FALSE	307	0.0027907	NA	NA
chr7	140734785	A	G	BRAF	intronic	NA	NA	ID=COSV56065025;OCCURENCE=1(biliary_tract)	NA	NA	NA	0.0004	0	FALSE	FALSE	FALSE	TRUE	TRUE	NA	NA	0.564248	0.534264	0.958252	0.42898	0.42898	0.96368	0	0	0.0338983	0.00242131	FALSE	FALSE	40	0.0338983	5	FALSE	307	0.0338983	NA	NA
chr12	45731272	G	C	ARID2	exonic	nonsynonymous SNV	ARID2:NM_001347839:exon3:c.G242C:p.S81T,ARID2:NM_152641:exon3:c.G242C:p.S81T	NA	T	T	D	NA	NA	TRUE	TRUE	TRUE	FALSE	TRUE	2	0.531803	0.506173	0.045958	NA	0.5	0.045958	0	0	0.00441501	0.995585	0	TRUE	TRUE	34	0.00441501	4	TRUE	317	0.00441501	0.00441501	NA
chr17	7676138	T	G	TP53	exonic	synonymous SNV	TP53:NM_001126118:exon3:c.A114C:p.P38P,TP53:NM_000546:exon4:c.A231C:p.P77P,TP53:NM_001126112:exon4:c.A231C:p.P77P,TP53:NM_001126113:exon4:c.A231C:p.P77P,TP53:NM_001126114:exon4:c.A231C:p.P77P,TP53:NM_001276695:exon4:c.A114C:p.P38P,TP53:NM_001276696:exon4:c.A114C:p.P38P,TP53:NM_001276760:exon4:c.A114C:p.P38P,TP53:NM_001276761:exon4:c.A114C:p.P38P	NA	NA	NA	NA	NA	NA	FALSE	TRUE	TRUE	TRUE	TRUE	NA	0.581259	NA	0.508732	0.539195	0.509094	0.508732	0.00291121	0.995633	0	0.0014556	0	FALSE	FALSE	34	0.0014556	4	FALSE	317	0.0014556	NA	NA
chr18	63656068	A	T	SERPINB3	intronic	NA	NA	NA	NA	NA	NA	NA	NA	FALSE	FALSE	NA	NA	FALSE	NA	NA	0.0280181	0.5	0.505985	0.545625	0.0280181	0.992016	0.00798403	0	0	0	TRUE	TRUE	34	0.00798403	4	FALSE	317	0.00798403	NA	NA
chr9	125189584	A	G	PPP6C	exonic	synonymous SNV	PPP6C:NM_001123355:exon1:c.C135C:p.F45F	NA	NA	NA	NA	NA	NA	FALSE	TRUE	TRUE	FALSE	TRUE	NA	NA	0.501151	0.5	4.17e-06	0.519981	4.17e-06	0.527076	0	0	0.472924	0	TRUE	TRUE	47	0.472924	4	FALSE	341	0.472924	NA	NA
chr9	5078460	A	C	JAK2	intronic	NA	NA	NA	NA	NA	NA	NA	NA	FALSE	FALSE	FALSE	TRUE	TRUE	NA	NA	0.509055	0.0459203	0.502528	0.5	0.0459203	0.994681	0	0.00531915	0	0	TRUE	TRUE	37	0.00531915	4	FALSE	361	0.00531915	NA	NA
chr17	31222001	C	T	NF1	UTR3	NA	NA	NA	NA	NA	NA	0.0021	0.0046	FALSE	FALSE	TRUE	FALSE	TRUE	NA	0.529116	4.89e-102	NA	0.501174	0.5	4.89e-102	0	0.470149	0.529851	0	0	TRUE	TRUE	58	0.470149	4	FALSE	351	0.470149	NA	NA
chr7	148809408	A	C	EZH2	intronic	NA	NA	NA	NA	NA	NA	NA	NA	FALSE	FALSE	TRUE	TRUE	TRUE	NA	NA	0.50021	0.0437476	0.509181	0.501406	0.0437476	0.994318	0	0.00568182	0	0	TRUE	TRUE	45	0.00568182	4	FALSE	357	0.00568182	NA	NA
chr9	5080686	A	C	JAK2	intronic	NA	NA	NA	NA	NA	NA	NA	NA	FALSE	FALSE	FALSE	TRUE	TRUE	NA	NA	0.517508	0.0329798	0.501169	0.505487	0.0329798	0.988189	0	0.011811	0	0	TRUE	TRUE	57	0.011811	5	FALSE	352	0.011811	NA	NA
chr12	45852269	C	T	ARID2	exonic	synonymous SNV	ARID2:NM_001347839:exon15:c.C4146T:p.S1382S,ARID2:NM_152641:exon15:c.C4146T:p.S1382S	ID=COSV57604952;OCCURENCE=1(bone)	NA	NA	NA	0.0013	0.0034	FALSE	TRUE	TRUE	FALSE	TRUE	NA	0.533871	1.18e-46	NA	0.563999	0.5	1.18e-46	0	0.459973	0.540027	0	0	TRUE	TRUE	53	0.459973	5	FALSE	357	0.459973	NA	NA
chr18	63641905	G	T	SERPINB4	intronic	NA	NA	NA	NA	NA	NA	NA	NA	FALSE	FALSE	NA	NA	FALSE	NA	0.962797	0.608598	0.504995	NA	0.579647	0.504995	0.238771	0.00236407	0	0.758865	0	FALSE	FALSE	54	0.00236407	4	FALSE	338	0.00236407	NA	NA
chr3	47083895	A	G	SETD2	exonic	synonymous SNV	SETD2:NM_001349370:exon11:c.C5753C:p.P1918P,SETD2:NM_014159:exon12:c.C5885C:p.P1962P	NA	NA	NA	NA	NA	NA	FALSE	TRUE	TRUE	FALSE	TRUE	NA	NA	0.562425	0.5	6.24e-07	0.5	6.24e-07	0.486679	0	0	0.513321	0	TRUE	TRUE	54	0.513321	4	FALSE	338	0.513321	NA	NA
chr3	47121171	G	A	SETD2	exonic	synonymous SNV	SETD2:NM_001349370:exon2:c.T3333T:p.N1111N,SETD2:NM_014159:exon3:c.T3465T:p.N1155N	NA	NA	NA	NA	NA	NA	FALSE	TRUE	TRUE	FALSE	TRUE	NA	0.00927771	0.639205	0.501096	NA	0.500541	0.00927771	0.506667	0	0	0.493333	0	TRUE	TRUE	54	0.506667	4	FALSE	338	0.506667	NA	NA
chr8	68105155	G	C	PREX2	exonic	nonsynonymous SNV	PREX2:NM_025170:exon24:c.G2733C:p.R911S	NA	NA	NA	NA	NA	NA	TRUE	TRUE	NA	NA	FALSE	NA	0.500921	0.69969	0.524181	NA	0.517882	0.500921	0	0	0.00167224	0.998328	0	FALSE	FALSE	54	0.00167224	4	FALSE	338	0.00167224	NA	NA
chr1	153990792	A	T	RPS27	UTR5	NA	NA	NA	NA	NA	NA	NA	NA	FALSE	FALSE	NA	NA	FALSE	NA	NA	0.528642	0.500524	0.504819	0.568045	0.500524	0.998679	0.001321	0	0	0	FALSE	FALSE	57	0.001321	6	FALSE	398	0.001321	NA	NA
chr17	31181757	A	G	NF1	exonic	synonymous SNV	NF1:NM_000267:exon7:c.G702G:p.L234L,NF1:NM_001042492:exon7:c.G702G:p.L234L,NF1:NM_001128147:exon7:c.G702G:p.L234L	NA	NA	NA	NA	NA	NA	FALSE	TRUE	TRUE	FALSE	TRUE	NA	NA	0.895276	0.854557	0.078672	0.296541	0.078672	0.755948	0.00076746	0.00076746	0.240215	0.00230238	FALSE	TRUE	57	0.240215	6	FALSE	398	0.240215	NA	NA
chr2	208237150	A	G	IDH1	exonic	synonymous SNV	IDH1:NM_001282386:exon10:c.T1174C:p.L392L,IDH1:NM_001282387:exon10:c.T1174C:p.L392L,IDH1:NM_005896:exon10:c.T1174C:p.L392L	NA	NA	NA	NA	NA	NA	FALSE	TRUE	FALSE	TRUE	TRUE	NA	NA	0.998621	0.565355	0.554137	0.509922	0.509922	0.999331	0	0	0.000668896	0	FALSE	FALSE	57	0.000668896	6	FALSE	398	0.000668896	NA	NA
chr2	208237160	A	G	IDH1	exonic	synonymous SNV	IDH1:NM_001282386:exon10:c.T1164C:p.R388R,IDH1:NM_001282387:exon10:c.T1164C:p.R388R,IDH1:NM_005896:exon10:c.T1164C:p.R388R	NA	NA	NA	NA	NA	NA	FALSE	TRUE	FALSE	TRUE	TRUE	NA	NA	0.48226	0.562393	0.474735	0.629513	0.474735	0.994118	0.00326797	0	0.00196078	0.000653595	FALSE	FALSE	57	0.00196078	6	FALSE	398	0.00196078	NA	NA
chr2	208237163	T	G	IDH1	exonic	nonsynonymous SNV	IDH1:NM_001282386:exon10:c.A1161C:p.Q387H,IDH1:NM_001282387:exon10:c.A1161C:p.Q387H,IDH1:NM_005896:exon10:c.A1161C:p.Q387H	NA	T	T	N	NA	NA	TRUE	TRUE	FALSE	TRUE	TRUE	2	0.506933	NA	0.566381	0.763764	0.761191	0.506933	0	0.99673	0.000654022	0.00130804	0.00130804	FALSE	FALSE	57	0.00130804	6	TRUE	398	0.00130804	0.00130804	NA
chr2	208237165	G	A	IDH1	exonic	stopgain	IDH1:NM_001282386:exon10:c.C1159T:p.Q387X,IDH1:NM_001282387:exon10:c.C1159T:p.Q387X,IDH1:NM_005896:exon10:c.C1159T:p.Q387X	NA	.	.	D	NA	NA	TRUE	FALSE	FALSE	TRUE	TRUE	NA	0.627175	0.692503	0.514285	NA	0.76352	0.514285	0.00065189	0.00065189	0	0.997392	0.00130378	FALSE	FALSE	57	0.00065189	6	FALSE	398	0.00065189	NA	NA
chr2	208237169	A	G	IDH1	exonic	synonymous SNV	IDH1:NM_001282386:exon10:c.T1155C:p.N385N,IDH1:NM_001282387:exon10:c.T1155C:p.N385N,IDH1:NM_005896:exon10:c.T1155C:p.N385N	NA	NA	NA	NA	0	NA	FALSE	TRUE	FALSE	TRUE	TRUE	NA	NA	0.999981	0.543956	0.65409	0.637994	0.543956	0.988667	0.01	0	0.000666667	0.000666667	FALSE	FALSE	57	0.000666667	6	FALSE	398	0.000666667	NA	NA
chr4	54698384	T	A	KIT	exonic	stopgain	KIT:NM_000222:exon3:c.T438A:p.Y146X,KIT:NM_001093772:exon3:c.T438A:p.Y146X	NA	.	.	A	NA	NA	TRUE	FALSE	FALSE	TRUE	TRUE	NA	0.0407245	NA	0.559362	0.677342	0.58571	0.0407245	0.00231615	0.996526	0.00115808	0	0	TRUE	TRUE	57	0.00231615	6	FALSE	398	0.00231615	NA	NA
chr8	68138487	A	G	PREX2	exonic	nonsynonymous SNV	PREX2:NM_024870:exon33:c.A4057G:p.K1353E	NA	T	D	N	NA	NA	TRUE	TRUE	NA	NA	FALSE	NA	NA	0.584387	0.523512	0.0100705	0.51937	0.0100705	0.996178	0	0	0.00334448	0.000477783	TRUE	TRUE	57	0.00334448	6	FALSE	398	0.00334448	NA	NA
chr17	31233177	G	C	NF1	exonic	synonymous SNV	NF1:NM_000267:exon27:c.G3672C:p.A1224A,NF1:NM_001042492:exon27:c.G3672C:p.A1224A	NA	NA	NA	NA	NA	NA	FALSE	TRUE	TRUE	FALSE	TRUE	NA	0.554582	0.501978	0.0379618	NA	0.5041	0.0379618	0	0	0.00303951	0.99696	0	TRUE	TRUE	55	0.00303951	4	FALSE	430	0.00303951	NA	NA
chr11	57236265	A	X	APLNR	NA	NA	NA	NA	NA	NA	NA	NA	NA	NA	NA	NA	NA	NA	NA	NA	0.501205	0.510279	0.502009	0.0339904	0.0339904	0.997207	0	0	0	0.0027933	TRUE	TRUE	34	0.0027933	1	FALSE	0	0.0027933	NA	NA
chr17	7676050	A	X	TP53	NA	NA	NA	NA	NA	NA	NA	NA	NA	NA	NA	NA	NA	NA	NA	NA	0.510788	0.515581	0.545623	8.17e-39	8.17e-39	0.892857	0	0	0	0.107143	TRUE	TRUE	34	0.107143	1	FALSE	0	0.107143	NA	NA
chr17	7676053	T	X	TP53	NA	NA	NA	NA	NA	NA	NA	NA	NA	NA	NA	NA	NA	NA	NA	0.525455	NA	0.513952	0.502423	9e-08	9e-08	0	0.891856	0	0	0.108144	TRUE	TRUE	34	0.108144	1	FALSE	0	0.108144	NA	NA
chr17	7676055	C	X	TP53	NA	NA	NA	NA	NA	NA	NA	NA	NA	NA	NA	NA	NA	NA	NA	0.502323	0.503509	NA	0.507218	1.76e-10	1.76e-10	0	0	0.892999	0	0.107001	TRUE	TRUE	34	0.107001	1	FALSE	0	0.107001	NA	NA
chr17	7676056	C	X	TP53	NA	NA	NA	NA	NA	NA	NA	NA	NA	NA	NA	NA	NA	NA	NA	0.523329	0.506112	NA	0.501964	1.19e-07	1.19e-07	0	0	0.892857	0	0.107143	TRUE	TRUE	34	0.107143	1	FALSE	0	0.107143	NA	NA
chr17	7676057	C	X	TP53	NA	NA	NA	NA	NA	NA	NA	NA	NA	NA	NA	NA	NA	NA	NA	0.528671	0.508298	NA	0.507953	4.52e-07	4.52e-07	0	0	0.889041	0	0.110959	TRUE	TRUE	34	0.110959	1	FALSE	0	0.110959	NA	NA
chr17	7676058	T	X	TP53	NA	NA	NA	NA	NA	NA	NA	NA	NA	NA	NA	NA	NA	NA	NA	0.545903	NA	0.506123	0.519988	0.000113429	0.000113429	0	0.888583	0	0	0.111417	TRUE	TRUE	34	0.111417	1	FALSE	0	0.111417	NA	NA
chr17	7676060	G	X	TP53	NA	NA	NA	NA	NA	NA	NA	NA	NA	NA	NA	NA	NA	NA	NA	0.51763	0.533163	0.508571	NA	0.00019945	0.00019945	0	0	0	0.886076	0.113924	TRUE	TRUE	34	0.113924	1	FALSE	0	0.113924	NA	NA
chr17	7676061	T	X	TP53	NA	NA	NA	NA	NA	NA	NA	NA	NA	NA	NA	NA	NA	NA	NA	0.570348	NA	0.507405	0.503267	0.000201193	0.000201193	0	0.885431	0	0	0.114569	TRUE	TRUE	34	0.114569	1	FALSE	0	0.114569	NA	NA
chr17	7676062	A	X	TP53	NA	NA	NA	NA	NA	NA	NA	NA	NA	NA	NA	NA	NA	NA	NA	NA	0.592114	0.525543	0.503318	0.0163102	0.0163102	0.885593	0	0	0	0.114407	TRUE	TRUE	34	0.114407	1	FALSE	0	0.114407	NA	NA
chr17	7676066	T	X	TP53	NA	NA	NA	NA	NA	NA	NA	NA	NA	NA	NA	NA	NA	NA	NA	0.504481	NA	0.504561	0.506551	0.00404091	0.00404091	0	0.886555	0	0	0.113445	TRUE	TRUE	34	0.113445	1	FALSE	0	0.113445	NA	NA
chr17	7676067	T	X	TP53	NA	NA	NA	NA	NA	NA	NA	NA	NA	NA	NA	NA	NA	NA	NA	0.50089	NA	0.501084	0.501035	0.00273785	0.00273785	0	0.886872	0	0	0.113128	TRUE	TRUE	34	0.113128	1	FALSE	0	0.113128	NA	NA
chr17	7676068	T	X	TP53	NA	NA	NA	NA	NA	NA	NA	NA	NA	NA	NA	NA	NA	NA	NA	0.502318	NA	0.50076	0.50599	0.00356267	0.00356267	0	0.886713	0	0	0.113287	TRUE	TRUE	34	0.113287	1	FALSE	0	0.113287	NA	NA
chr17	7676069	C	X	TP53	NA	NA	NA	NA	NA	NA	NA	NA	NA	NA	NA	NA	NA	NA	NA	0.527734	0.503299	NA	0.509032	0.00313942	0.00313942	0	0	0.8875	0	0.1125	TRUE	TRUE	34	0.1125	1	FALSE	0	0.1125	NA	NA
chr17	7676070	T	X	TP53	NA	NA	NA	NA	NA	NA	NA	NA	NA	NA	NA	NA	NA	NA	NA	0.517843	NA	0.505288	0.505946	5.25e-11	5.25e-11	0	0.887187	0	0	0.112813	TRUE	TRUE	34	0.112813	1	FALSE	0	0.112813	NA	NA
chr17	7676072	G	X	TP53	NA	NA	NA	NA	NA	NA	NA	NA	NA	NA	NA	NA	NA	NA	NA	0.510941	0.540834	0.5222	NA	0.0114772	0.0114772	0	0	0	0.883621	0.116379	TRUE	TRUE	34	0.116379	1	FALSE	0	0.116379	NA	NA
chr17	7676073	G	X	TP53	NA	NA	NA	NA	NA	NA	NA	NA	NA	NA	NA	NA	NA	NA	NA	0.380524	0.504741	0.506309	NA	0.0133745	0.0133745	0.00287356	0	0	0.880747	0.116379	TRUE	TRUE	34	0.116379	1	FALSE	0	0.116379	NA	NA
chr17	7676075	A	X	TP53	NA	NA	NA	NA	NA	NA	NA	NA	NA	NA	NA	NA	NA	NA	NA	NA	0.514941	0.679774	0.516095	0.000166407	0.000166407	0.883285	0	0	0	0.116715	TRUE	TRUE	34	0.116715	1	FALSE	0	0.116715	NA	NA
chr17	7676078	G	X	TP53	NA	NA	NA	NA	NA	NA	NA	NA	NA	NA	NA	NA	NA	NA	NA	0.525907	0.52803	0.520999	NA	8.26e-27	8.26e-27	0	0	0	0.885106	0.114894	TRUE	TRUE	34	0.114894	1	FALSE	0	0.114894	NA	NA
chr17	7676084	A	X	TP53	NA	NA	NA	NA	NA	NA	NA	NA	NA	NA	NA	NA	NA	NA	NA	NA	0.527336	0.550976	0.502083	1.58e-43	1.58e-43	0.886236	0	0	0	0.113764	TRUE	TRUE	34	0.113764	1	FALSE	0	0.113764	NA	NA
chr17	7676088	G	X	TP53	NA	NA	NA	NA	NA	NA	NA	NA	NA	NA	NA	NA	NA	NA	NA	0.57846	0.555669	0.536138	NA	8.82e-44	8.82e-44	0	0	0	0.885755	0.114245	TRUE	TRUE	34	0.114245	1	FALSE	0	0.114245	NA	NA
chr17	7676089	A	X	TP53	NA	NA	NA	NA	NA	NA	NA	NA	NA	NA	NA	NA	NA	NA	NA	NA	0.506804	0.53905	0.559242	6.1e-44	6.1e-44	0.882768	0	0.00282486	0	0.114407	TRUE	TRUE	34	0.114407	1	FALSE	0	0.114407	NA	NA
chr17	7676090	C	X	TP53	NA	NA	NA	NA	NA	NA	NA	NA	NA	NA	NA	NA	NA	NA	NA	0.502801	0.503721	NA	0.519226	4.07e-44	4.07e-44	0	0	0.884615	0	0.115385	TRUE	TRUE	34	0.115385	1	FALSE	0	0.115385	NA	NA
chr17	7676091	A	X	TP53	NA	NA	NA	NA	NA	NA	NA	NA	NA	NA	NA	NA	NA	NA	NA	NA	0.548454	0.808801	0.500501	6.42e-43	6.42e-43	0.836694	0	0	0	0.163306	TRUE	TRUE	34	0.163306	1	FALSE	0	0.163306	NA	NA
chr17	7676093	G	X	TP53	NA	NA	NA	NA	NA	NA	NA	NA	NA	NA	NA	NA	NA	NA	NA	0.501427	0.514096	0.500346	NA	6.79e-43	6.79e-43	0	0	0	0.8357	0.1643	TRUE	TRUE	34	0.1643	1	FALSE	0	0.1643	NA	NA
chr17	7676094	G	X	TP53	NA	NA	NA	NA	NA	NA	NA	NA	NA	NA	NA	NA	NA	NA	NA	0.502199	0.504646	0.524672	NA	1.3e-42	1.3e-42	0	0	0	0.837022	0.162978	TRUE	TRUE	34	0.162978	1	FALSE	0	0.162978	NA	NA
chr17	7676097	C	X	TP53	NA	NA	NA	NA	NA	NA	NA	NA	NA	NA	NA	NA	NA	NA	NA	0.5192	0.514941	NA	0.508896	2.86e-42	2.86e-42	0	0	0.838645	0	0.161355	TRUE	TRUE	34	0.161355	1	FALSE	0	0.161355	NA	NA
chr17	7676098	A	X	TP53	NA	NA	NA	NA	NA	NA	NA	NA	NA	NA	NA	NA	NA	NA	NA	NA	0.550203	0.570453	0.501835	4.4e-42	4.4e-42	0.838323	0	0	0	0.161677	TRUE	TRUE	34	0.161677	1	FALSE	0	0.161677	NA	NA
chr17	7676099	G	X	TP53	NA	NA	NA	NA	NA	NA	NA	NA	NA	NA	NA	NA	NA	NA	NA	0.501325	0.533507	0.512108	NA	2.05e-41	2.05e-41	0	0	0	0.836694	0.163306	TRUE	TRUE	34	0.163306	1	FALSE	0	0.163306	NA	NA
chr17	7676100	G	X	TP53	NA	NA	NA	NA	NA	NA	NA	NA	NA	NA	NA	NA	NA	NA	NA	0.506541	0.504338	0.511963	NA	7.09e-42	7.09e-42	0	0	0	0.8357	0.1643	TRUE	TRUE	34	0.1643	1	FALSE	0	0.1643	NA	NA
chr17	7676101	A	X	TP53	NA	NA	NA	NA	NA	NA	NA	NA	NA	NA	NA	NA	NA	NA	NA	NA	0.564762	0.61759	0.500906	1.82e-40	1.82e-40	0.835366	0	0	0	0.164634	TRUE	TRUE	34	0.164634	1	FALSE	0	0.164634	NA	NA
chr17	7676102	G	X	TP53	NA	NA	NA	NA	NA	NA	NA	NA	NA	NA	NA	NA	NA	NA	NA	0.504936	0.510583	0.510583	NA	1.62e-39	1.62e-39	0	0	0	0.837022	0.162978	TRUE	TRUE	34	0.162978	1	FALSE	0	0.162978	NA	NA
chr17	7676105	G	X	TP53	NA	NA	NA	NA	NA	NA	NA	NA	NA	NA	NA	NA	NA	NA	NA	0.511406	0.520598	0.535365	NA	8.99e-43	8.99e-43	0	0	0	0.836364	0.163636	TRUE	TRUE	34	0.163636	1	FALSE	0	0.163636	NA	NA
chr17	7676106	G	X	TP53	NA	NA	NA	NA	NA	NA	NA	NA	NA	NA	NA	NA	NA	NA	NA	0.504185	0.547555	0.500716	NA	4.3e-43	4.3e-43	0	0	0	0.836032	0.163968	TRUE	TRUE	34	0.163968	1	FALSE	0	0.163968	NA	NA
chr17	7676107	C	X	TP53	NA	NA	NA	NA	NA	NA	NA	NA	NA	NA	NA	NA	NA	NA	NA	0.500344	0.529427	NA	0.500711	4.94e-43	4.94e-43	0	0	0.836364	0	0.163636	TRUE	TRUE	34	0.163636	1	FALSE	0	0.163636	NA	NA
chr17	7676108	T	X	TP53	NA	NA	NA	NA	NA	NA	NA	NA	NA	NA	NA	NA	NA	NA	NA	0.522924	NA	0.50011	0.501987	4.56e-43	4.56e-43	0	0.835031	0	0	0.164969	TRUE	TRUE	34	0.164969	1	FALSE	0	0.164969	NA	NA
chr17	7676110	G	X	TP53	NA	NA	NA	NA	NA	NA	NA	NA	NA	NA	NA	NA	NA	NA	NA	0.504541	0.531573	0.556011	NA	3.85e-43	3.85e-43	0	0	0	0.834694	0.165306	TRUE	TRUE	34	0.165306	1	FALSE	0	0.165306	NA	NA
chr17	7676111	T	X	TP53	NA	NA	NA	NA	NA	NA	NA	NA	NA	NA	NA	NA	NA	NA	NA	0.629814	NA	0.539745	0.511345	1.85e-43	1.85e-43	0	0.834356	0	0	0.165644	TRUE	TRUE	34	0.165644	1	FALSE	0	0.165644	NA	NA
chr17	7676113	C	X	TP53	NA	NA	NA	NA	NA	NA	NA	NA	NA	NA	NA	NA	NA	NA	NA	0.501815	0.542782	NA	0.501448	2.49e-43	2.49e-43	0	0.00203666	0.832994	0	0.164969	TRUE	TRUE	34	0.164969	1	FALSE	0	0.164969	NA	NA
chr17	7676114	A	X	TP53	NA	NA	NA	NA	NA	NA	NA	NA	NA	NA	NA	NA	NA	NA	NA	NA	0.506892	0.644551	0.500964	1.36e-41	1.36e-41	0.835031	0	0	0	0.164969	TRUE	TRUE	34	0.164969	1	FALSE	0	0.164969	NA	NA
chr17	7676115	G	X	TP53	NA	NA	NA	NA	NA	NA	NA	NA	NA	NA	NA	NA	NA	NA	NA	0.504034	0.501083	0.511409	NA	3.57e-43	3.57e-43	0	0	0	0.8357	0.1643	TRUE	TRUE	34	0.1643	1	FALSE	0	0.1643	NA	NA
chr17	7676116	G	X	TP53	NA	NA	NA	NA	NA	NA	NA	NA	NA	NA	NA	NA	NA	NA	NA	0.505483	0.549606	0.511365	NA	4.8e-43	4.8e-43	0	0	0	0.834016	0.165984	TRUE	TRUE	34	0.165984	1	FALSE	0	0.165984	NA	NA
chr17	7676117	G	X	TP53	NA	NA	NA	NA	NA	NA	NA	NA	NA	NA	NA	NA	NA	NA	NA	0.52454	0.529704	0.500429	NA	2.02e-30	2.02e-30	0.00141044	0	0	0.884344	0.114245	TRUE	TRUE	34	0.114245	1	FALSE	0	0.114245	NA	NA
chr17	7676118	G	X	TP53	NA	NA	NA	NA	NA	NA	NA	NA	NA	NA	NA	NA	NA	NA	NA	0.507609	0.583138	0.503074	NA	3.63e-15	3.63e-15	0	0	0	0.886076	0.113924	TRUE	TRUE	34	0.113924	1	FALSE	0	0.113924	NA	NA
chr17	7676119	C	X	TP53	NA	NA	NA	NA	NA	NA	NA	NA	NA	NA	NA	NA	NA	NA	NA	0.510192	0.501365	NA	0.522149	3.32e-15	3.32e-15	0	0	0.885915	0	0.114085	TRUE	TRUE	34	0.114085	1	FALSE	0	0.114085	NA	NA
chr17	7676122	C	X	TP53	NA	NA	NA	NA	NA	NA	NA	NA	NA	NA	NA	NA	NA	NA	NA	0.501367	0.504655	NA	0.56275	1.54e-26	1.54e-26	0	0	0.885915	0	0.114085	TRUE	TRUE	34	0.114085	1	FALSE	0	0.114085	NA	NA
chr17	7676124	G	X	TP53	NA	NA	NA	NA	NA	NA	NA	NA	NA	NA	NA	NA	NA	NA	NA	0.532119	0.531923	0.513054	NA	1.55e-26	1.55e-26	0	0	0	0.886236	0.113764	TRUE	TRUE	34	0.113764	1	FALSE	0	0.113764	NA	NA
chr17	7676130	G	X	TP53	NA	NA	NA	NA	NA	NA	NA	NA	NA	NA	NA	NA	NA	NA	NA	0.530622	0.546579	0.550772	NA	1.37e-28	1.37e-28	0	0	0	0.885269	0.114731	TRUE	TRUE	34	0.114731	1	FALSE	0	0.114731	NA	NA
chr17	7676132	A	X	TP53	NA	NA	NA	NA	NA	NA	NA	NA	NA	NA	NA	NA	NA	NA	NA	NA	0.512087	0.914256	0.500969	5.91e-30	5.91e-30	0.883285	0	0	0	0.116715	TRUE	TRUE	34	0.116715	1	FALSE	0	0.116715	NA	NA
chr17	7676133	G	X	TP53	NA	NA	NA	NA	NA	NA	NA	NA	NA	NA	NA	NA	NA	NA	NA	0.508186	0.57987	0.500448	NA	4.69e-30	4.69e-30	0	0	0	0.882948	0.117052	TRUE	TRUE	34	0.117052	1	FALSE	0	0.117052	NA	NA
chr17	7676134	C	X	TP53	NA	NA	NA	NA	NA	NA	NA	NA	NA	NA	NA	NA	NA	NA	NA	0.503968	0.500826	NA	0.509612	2.34e-38	2.34e-38	0	0	0.881232	0	0.118768	TRUE	TRUE	34	0.118768	1	FALSE	0	0.118768	NA	NA
chr17	7676135	T	X	TP53	NA	NA	NA	NA	NA	NA	NA	NA	NA	NA	NA	NA	NA	NA	NA	0.503987	NA	0.500226	0.538801	2.32e-38	2.32e-38	0	0.881232	0	0	0.118768	TRUE	TRUE	34	0.118768	1	FALSE	0	0.118768	NA	NA
chr17	7676137	C	X	TP53	NA	NA	NA	NA	NA	NA	NA	NA	NA	NA	NA	NA	NA	NA	NA	0.500638	0.52737	NA	0.552451	8.19e-39	8.19e-39	0	0	0.879412	0.00147059	0.119118	TRUE	TRUE	34	0.119118	1	FALSE	0	0.119118	NA	NA
chr17	7676140	G	X	TP53	NA	NA	NA	NA	NA	NA	NA	NA	NA	NA	NA	NA	NA	NA	NA	0.517643	0.533208	0.518019	NA	3.31e-17	3.31e-17	0	0	0	0.877458	0.122542	TRUE	TRUE	34	0.122542	1	FALSE	0	0.122542	NA	NA
chr17	7676142	G	X	TP53	NA	NA	NA	NA	NA	NA	NA	NA	NA	NA	NA	NA	NA	NA	NA	0.50994	0.516688	0.500301	NA	4.59e-39	4.59e-39	0	0	0	0.879464	0.120536	TRUE	TRUE	34	0.120536	1	FALSE	0	0.120536	NA	NA
chr17	7676143	C	X	TP53	NA	NA	NA	NA	NA	NA	NA	NA	NA	NA	NA	NA	NA	NA	NA	0.500988	0.517682	NA	0.500308	2.05e-39	2.05e-39	0	0	0.88	0	0.12	TRUE	TRUE	34	0.12	1	FALSE	0	0.12	NA	NA
chr17	7676144	A	X	TP53	NA	NA	NA	NA	NA	NA	NA	NA	NA	NA	NA	NA	NA	NA	NA	NA	0.573971	0.642261	0.506182	1.04e-37	1.04e-37	0.88	0	0	0	0.12	TRUE	TRUE	34	0.12	1	FALSE	0	0.12	NA	NA
chr11	57236265	A	X	APLNR	NA	NA	NA	NA	NA	NA	NA	NA	NA	NA	NA	NA	NA	NA	NA	NA	0.50157	0.513521	0.55832	0.789867	0.50157	0.998039	0	0	0.000980392	0.000980392	FALSE	FALSE	34	0.000980392	2	FALSE	63	0.000980392	NA	NA
chr14	104773361	C	X	AKT1	NA	NA	NA	NA	NA	NA	NA	NA	NA	NA	NA	NA	NA	NA	NA	0.529767	0.504855	NA	0.50249	0.0495849	0.0495849	0	0	0.99542	0	0.00458015	TRUE	TRUE	34	0.00458015	2	FALSE	63	0.00458015	NA	NA
chr17	7676078	G	X	TP53	NA	NA	NA	NA	NA	NA	NA	NA	NA	NA	NA	NA	NA	NA	NA	0.540766	0.54405	0.533022	NA	0.948413	0.533022	0	0	0	0.998148	0.00185185	FALSE	FALSE	34	0.00185185	2	FALSE	63	0.00185185	NA	NA
chr17	7676124	G	X	TP53	NA	NA	NA	NA	NA	NA	NA	NA	NA	NA	NA	NA	NA	NA	NA	0.550532	0.550798	0.520836	NA	0.517927	0.517927	0	0	0	0.999075	0.000925069	FALSE	FALSE	34	0.000925069	2	FALSE	63	0.000925069	NA	NA
chr17	7676130	G	X	TP53	NA	NA	NA	NA	NA	NA	NA	NA	NA	NA	NA	NA	NA	NA	NA	0.548701	0.573702	0.580236	NA	0.518852	0.518852	0	0	0	0.999069	0.000931099	FALSE	FALSE	34	0.000931099	2	FALSE	63	0.000931099	NA	NA
chr17	7676130	G	X	TP53	NA	NA	NA	NA	NA	NA	NA	NA	NA	NA	NA	NA	NA	NA	NA	0.552708	0.579803	0.586874	NA	0.521949	0.521949	0	0	0	0.99916	0.000839631	FALSE	FALSE	34	0.000839631	3	FALSE	84	0.000839631	NA	NA
chr3	16265113	T	X	DPH3;OXNAD1	NA	NA	NA	NA	NA	NA	NA	NA	NA	NA	NA	NA	NA	NA	NA	0.512486	NA	0.518606	0.505201	0.0473942	0.0473942	0	0.996132	0	0	0.00386847	TRUE	TRUE	35	0.00386847	3	FALSE	84	0.00386847	NA	NA
chr3	16265114	T	X	DPH3;OXNAD1	NA	NA	NA	NA	NA	NA	NA	NA	NA	NA	NA	NA	NA	NA	NA	0.501169	NA	0.516568	0.519629	0.0473314	0.0473314	0	0.996154	0	0	0.00384615	TRUE	TRUE	35	0.00384615	3	FALSE	84	0.00384615	NA	NA
chr6	157206383	G	X	ARID1B	NA	NA	NA	NA	NA	NA	NA	NA	NA	NA	NA	NA	NA	NA	NA	0.515548	0.504936	0.500562	NA	0.0336003	0.0336003	0	0	0	0.994118	0.00588235	TRUE	TRUE	37	0.00588235	1	FALSE	0	0.00588235	NA	NA
chr6	157206384	A	X	ARID1B	NA	NA	NA	NA	NA	NA	NA	NA	NA	NA	NA	NA	NA	NA	NA	NA	0.500853	0.508041	0.528213	0.0335474	0.0335474	0.994135	0	0	0	0.0058651	TRUE	TRUE	37	0.0058651	1	FALSE	0	0.0058651	NA	NA
chr6	157206385	G	X	ARID1B	NA	NA	NA	NA	NA	NA	NA	NA	NA	NA	NA	NA	NA	NA	NA	0.500848	0.545532	0.504843	NA	0.0332564	0.0332564	0	0	0	0.994118	0.00588235	TRUE	TRUE	37	0.00588235	1	FALSE	0	0.00588235	NA	NA
chr6	157206386	G	X	ARID1B	NA	NA	NA	NA	NA	NA	NA	NA	NA	NA	NA	NA	NA	NA	NA	0.501643	0.511704	0.50691	NA	0.0329958	0.0329958	0	0	0	0.9941	0.0058997	TRUE	TRUE	37	0.0058997	1	FALSE	0	0.0058997	NA	NA
chr7	140726457	A	G	BRAF	NA	NA	NA	NA	NA	NA	NA	NA	NA	NA	NA	NA	NA	NA	NA	NA	0.533281	0.500262	5.44e-13	0.502276	5.44e-13	0.758112	0	0	0.241888	0	TRUE	TRUE	37	0.241888	1	FALSE	0	0.241888	NA	NA
chr7	140726457	A	G	BRAF	NA	NA	NA	NA	NA	NA	NA	NA	NA	NA	NA	NA	NA	NA	NA	NA	0.552048	0.500388	1.82e-13	0.503566	1.82e-13	0.768293	0	0	0.231707	0	TRUE	TRUE	37	0.231707	2	FALSE	21	0.231707	NA	NA
chr7	116796076	T	X	MET	NA	NA	NA	NA	NA	NA	NA	NA	NA	NA	NA	NA	NA	NA	NA	0.615387	NA	0.515056	0.50499	0.538452	0.50499	0	0.999762	0	0	0.000238379	FALSE	FALSE	37	0.000238379	3	FALSE	63	0.000238379	NA	NA
chr7	140726457	A	G	BRAF	NA	NA	NA	NA	NA	NA	NA	NA	NA	NA	NA	NA	NA	NA	NA	NA	0.548584	0.501231	2.03e-11	0.510868	2.03e-11	0.799556	0.000554477	0	0.199889	0	TRUE	TRUE	37	0.199889	3	FALSE	63	0.199889	NA	NA
chr1	64883478	G	X	JAK1	NA	NA	NA	NA	NA	NA	NA	NA	NA	NA	NA	NA	NA	NA	NA	0.502	0.534688	0.500432	NA	0.0419519	0.0419519	0	0	0	0.994662	0.00533808	TRUE	TRUE	37	0.00533808	4	FALSE	361	0.00533808	NA	NA
chr1	64883479	T	X	JAK1	NA	NA	NA	NA	NA	NA	NA	NA	NA	NA	NA	NA	NA	NA	NA	0.561026	NA	0.502797	0.510138	0.0416879	0.0416879	0	0.994633	0	0	0.00536673	TRUE	TRUE	37	0.00536673	4	FALSE	361	0.00536673	NA	NA
chr1	64883480	T	X	JAK1	NA	NA	NA	NA	NA	NA	NA	NA	NA	NA	NA	NA	NA	NA	NA	0.506563	NA	0.500386	0.500442	0.041481	0.041481	0	0.994595	0	0	0.00540541	TRUE	TRUE	37	0.00540541	4	FALSE	361	0.00540541	NA	NA
chr1	64883481	G	X	JAK1	NA	NA	NA	NA	NA	NA	NA	NA	NA	NA	NA	NA	NA	NA	NA	0.500655	0.522847	0.50044	NA	0.0414348	0.0414348	0	0	0	0.994604	0.00539568	TRUE	TRUE	37	0.00539568	4	FALSE	361	0.00539568	NA	NA
chr1	64883482	T	X	JAK1	NA	NA	NA	NA	NA	NA	NA	NA	NA	NA	NA	NA	NA	NA	NA	0.658657	NA	0.554336	0.50231	0.0416241	0.0416241	0	0.992767	0.00180832	0	0.00542496	TRUE	TRUE	37	0.00542496	4	FALSE	361	0.00542496	NA	NA
chr1	64883483	G	X	JAK1	NA	NA	NA	NA	NA	NA	NA	NA	NA	NA	NA	NA	NA	NA	NA	0.546721	0.605423	0.507808	NA	0.0427781	0.0427781	0	0	0	0.994681	0.00531915	TRUE	TRUE	37	0.00531915	4	FALSE	361	0.00531915	NA	NA
chr1	64883484	G	X	JAK1	NA	NA	NA	NA	NA	NA	NA	NA	NA	NA	NA	NA	NA	NA	NA	0.548816	0.560924	0.515722	NA	0.0426707	0.0426707	0	0	0	0.994662	0.00533808	TRUE	TRUE	37	0.00533808	4	FALSE	361	0.00533808	NA	NA
chr6	157110569	T	X	ARID1B	NA	NA	NA	NA	NA	NA	NA	NA	NA	NA	NA	NA	NA	NA	NA	0.504169	NA	0.505149	0.501976	0.0382028	0.0382028	0	0.99754	0	0	0.00246002	TRUE	TRUE	37	0.00246002	4	FALSE	361	0.00246002	NA	NA
chr6	157110571	C	X	ARID1B	NA	NA	NA	NA	NA	NA	NA	NA	NA	NA	NA	NA	NA	NA	NA	0.502133	0.510893	NA	0.502862	0.0382592	0.0382592	0	0	0.997537	0	0.00246305	TRUE	TRUE	37	0.00246305	4	FALSE	361	0.00246305	NA	NA
chr6	157110575	T	X	ARID1B	NA	NA	NA	NA	NA	NA	NA	NA	NA	NA	NA	NA	NA	NA	NA	0.506364	NA	0.509554	0.500412	0.0386809	0.0386809	0	0.997528	0	0	0.00247219	TRUE	TRUE	37	0.00247219	4	FALSE	361	0.00247219	NA	NA
chr7	116796067	A	X	MET	NA	NA	NA	NA	NA	NA	NA	NA	NA	NA	NA	NA	NA	NA	NA	NA	0.549087	0.536474	0.500375	0.0225719	0.0225719	0.991504	0	0	0	0.00849618	TRUE	TRUE	37	0.00849618	4	FALSE	361	0.00849618	NA	NA
chr7	116796072	A	X	MET	NA	NA	NA	NA	NA	NA	NA	NA	NA	NA	NA	NA	NA	NA	NA	NA	0.815208	0.853495	0.500141	0.0217373	0.0217373	0.989899	0	0.000841751	0	0.00925926	TRUE	TRUE	37	0.00925926	4	FALSE	361	0.00925926	NA	NA
chr7	116796076	T	X	MET	NA	NA	NA	NA	NA	NA	NA	NA	NA	NA	NA	NA	NA	NA	NA	0.535697	NA	0.506102	0.50201	0.0467741	0.0467741	0	0.990756	0	0	0.0092437	TRUE	TRUE	37	0.0092437	4	FALSE	361	0.0092437	NA	NA
chr7	140726457	A	G	BRAF	NA	NA	NA	NA	NA	NA	NA	NA	NA	NA	NA	NA	NA	NA	NA	NA	0.557588	0.500381	4.67e-15	0.50395	4.67e-15	0.765571	0	0	0.234429	0	TRUE	TRUE	37	0.234429	4	FALSE	361	0.234429	NA	NA
chr1	64847616	G	X	JAK1	NA	NA	NA	NA	NA	NA	NA	NA	NA	NA	NA	NA	NA	NA	NA	0.50156	0.528538	0.510507	NA	0.0195657	0.0195657	0	0	0	0.994792	0.00520833	TRUE	TRUE	40	0.00520833	1	FALSE	0	0.00520833	NA	NA
chr7	140726457	A	G	BRAF	NA	NA	NA	NA	NA	NA	NA	NA	NA	NA	NA	NA	NA	NA	NA	NA	0.519994	0.500224	1.37e-13	0.501411	1.37e-13	0.754923	0	0	0.245077	0	TRUE	TRUE	40	0.245077	1	FALSE	0	0.245077	NA	NA
chr1	11124564	A	X	MTOR	NA	NA	NA	NA	NA	NA	NA	NA	NA	NA	NA	NA	NA	NA	NA	NA	0.500435	0.500203	0.522131	0.02542	0.02542	0.993827	0	0	0	0.00617284	TRUE	TRUE	40	0.00617284	2	FALSE	45	0.00617284	NA	NA
chr1	11124565	T	X	MTOR	NA	NA	NA	NA	NA	NA	NA	NA	NA	NA	NA	NA	NA	NA	NA	0.520118	NA	0.50012	0.500444	0.0252916	0.0252916	0	0.993818	0	0	0.00618238	TRUE	TRUE	40	0.00618238	2	FALSE	45	0.00618238	NA	NA
chr5	1293798	G	X	TERT	NA	NA	NA	NA	NA	NA	NA	NA	NA	NA	NA	NA	NA	NA	NA	0.503393	0.511794	0.508585	NA	0.0276859	0.0276859	0	0	0	0.994819	0.00518135	TRUE	TRUE	40	0.00518135	2	FALSE	45	0.00518135	NA	NA
chr6	157084804	A	X	ARID1B	NA	NA	NA	NA	NA	NA	NA	NA	NA	NA	NA	NA	NA	NA	NA	NA	0.526869	0.553329	0.519109	0.0324347	0.0324347	0.993228	0	0	0	0.00677201	TRUE	TRUE	40	0.00677201	2	FALSE	45	0.00677201	NA	NA
chr7	116699511	C	X	MET	NA	NA	NA	NA	NA	NA	NA	NA	NA	NA	NA	NA	NA	NA	NA	0.62045	0.525842	NA	0.507799	0.0334797	0.0334797	0	0	0.994737	0	0.00526316	TRUE	TRUE	40	0.00526316	2	FALSE	45	0.00526316	NA	NA
chr7	140726457	A	G	BRAF	NA	NA	NA	NA	NA	NA	NA	NA	NA	NA	NA	NA	NA	NA	NA	NA	0.532347	0.500261	5.48e-14	0.502286	5.48e-14	0.75837	0	0	0.24163	0	TRUE	TRUE	40	0.24163	2	FALSE	45	0.24163	NA	NA
chr17	7673266	T	X	TP53	NA	NA	NA	NA	NA	NA	NA	NA	NA	NA	NA	NA	NA	NA	NA	0.536075	NA	0.500429	0.50014	0.0493104	0.0493104	0	0.994286	0	0	0.00571429	TRUE	TRUE	40	0.00571429	3	FALSE	101	0.00571429	NA	NA
chr7	140726457	A	G	BRAF	NA	NA	NA	NA	NA	NA	NA	NA	NA	NA	NA	NA	NA	NA	NA	NA	0.528597	0.500225	2.82e-12	0.502021	2.82e-12	0.772425	0	0	0.227575	0	TRUE	TRUE	40	0.227575	3	FALSE	101	0.227575	NA	NA
chr7	140726457	A	G	BRAF	NA	NA	NA	NA	NA	NA	NA	NA	NA	NA	NA	NA	NA	NA	NA	NA	0.538297	0.500334	3.33e-13	0.502706	3.33e-13	0.769508	0	0	0.230492	0	TRUE	TRUE	40	0.230492	4	FALSE	146	0.230492	NA	NA
chr7	116699511	C	X	MET	NA	NA	NA	NA	NA	NA	NA	NA	NA	NA	NA	NA	NA	NA	NA	0.538619	0.509049	NA	0.524365	0.53638	0.509049	0.000887311	0.000887311	0.997338	0	0.000887311	FALSE	FALSE	40	0.000887311	5	FALSE	307	0.000887311	NA	NA
chr7	140726457	A	G	BRAF	NA	NA	NA	NA	NA	NA	NA	NA	NA	NA	NA	NA	NA	NA	NA	NA	0.528121	0.50066	1.01e-11	0.505705	1.01e-11	0.788536	0.000556483	0	0.210907	0	TRUE	TRUE	40	0.210907	5	FALSE	307	0.210907	NA	NA
chr7	140726457	A	G	BRAF	NA	NA	NA	NA	NA	NA	NA	NA	NA	NA	NA	NA	NA	NA	NA	NA	0.572312	0.50051	3.21e-07	0.505293	3.21e-07	0.871293	0	0	0.128707	0	TRUE	TRUE	43	0.128707	1	FALSE	0	0.128707	NA	NA
chr7	140726457	A	G	BRAF	NA	NA	NA	NA	NA	NA	NA	NA	NA	NA	NA	NA	NA	NA	NA	NA	0.530814	0.500239	9.9e-13	0.502244	9.9e-13	0.76702	0	0	0.23298	0	TRUE	TRUE	43	0.23298	2	FALSE	43	0.23298	NA	NA
chr17	31232067	T	X	NF1	NA	NA	NA	NA	NA	NA	NA	NA	NA	NA	NA	NA	NA	NA	NA	0.579328	NA	0.999635	0.5003	0.0366126	0.0366126	0	0.982847	0.00343053	0	0.0137221	TRUE	TRUE	43	0.0137221	3	FALSE	64	0.0137221	NA	NA
chr17	31232068	T	X	NF1	NA	NA	NA	NA	NA	NA	NA	NA	NA	NA	NA	NA	NA	NA	NA	0.51991	NA	1	0.528161	0.0338671	0.0338671	0.00173913	0.98087	0.00347826	0	0.013913	TRUE	TRUE	43	0.013913	3	FALSE	64	0.013913	NA	NA
chr4	54725952	G	X	KIT	NA	NA	NA	NA	NA	NA	NA	NA	NA	NA	NA	NA	NA	NA	NA	0.501779	0.515077	0.502874	NA	0.0409937	0.0409937	0	0	0	0.997041	0.00295858	TRUE	TRUE	43	0.00295858	3	FALSE	64	0.00295858	NA	NA
chr7	140726457	A	G	BRAF	NA	NA	NA	NA	NA	NA	NA	NA	NA	NA	NA	NA	NA	NA	NA	NA	0.541913	0.500391	6.85e-17	0.503052	6.85e-17	0.734457	0	0	0.265543	0	TRUE	TRUE	43	0.265543	3	FALSE	64	0.265543	NA	NA
chr4	54267559	T	X	PDGFRA	NA	NA	NA	NA	NA	NA	NA	NA	NA	NA	NA	NA	NA	NA	NA	0.790547	NA	0.502366	0.518455	0.510163	0.502366	0	0.999502	0	0	0.00049776	FALSE	FALSE	43	0.00049776	4	FALSE	157	0.00049776	NA	NA
chr7	140726457	A	G	BRAF	NA	NA	NA	NA	NA	NA	NA	NA	NA	NA	NA	NA	NA	NA	NA	NA	0.62673	0.500895	3.23e-14	0.509405	3.23e-14	0.773834	0	0	0.226166	0	TRUE	TRUE	43	0.226166	4	FALSE	157	0.226166	NA	NA
chr17	7670698	G	X	TP53	NA	NA	NA	NA	NA	NA	NA	NA	NA	NA	NA	NA	NA	NA	NA	0.510647	0.502556	0.500816	NA	0.0467292	0.0467292	0	0	0	0.996078	0.00392157	TRUE	TRUE	45	0.00392157	1	FALSE	0	0.00392157	NA	NA
chr4	54280428	A	X	PDGFRA	NA	NA	NA	NA	NA	NA	NA	NA	NA	NA	NA	NA	NA	NA	NA	NA	0.503297	0.500632	0.500104	0.024672	0.024672	0.995984	0	0	0	0.00401606	TRUE	TRUE	45	0.00401606	1	FALSE	0	0.00401606	NA	NA
chr7	140726457	A	G	BRAF	NA	NA	NA	NA	NA	NA	NA	NA	NA	NA	NA	NA	NA	NA	NA	NA	0.529435	0.500283	1.38e-13	0.502145	1.38e-13	0.755255	0	0	0.244745	0	TRUE	TRUE	45	0.244745	1	FALSE	0	0.244745	NA	NA
chr7	140726457	A	G	BRAF	NA	NA	NA	NA	NA	NA	NA	NA	NA	NA	NA	NA	NA	NA	NA	NA	0.605276	0.500844	6.01e-13	0.507761	6.01e-13	0.783172	0	0	0.216828	0	TRUE	TRUE	45	0.216828	2	FALSE	43	0.216828	NA	NA
chr7	148807625	X	A	EZH2	NA	NA	NA	NA	NA	NA	NA	NA	NA	NA	NA	NA	NA	NA	NA	0.560021	0.525204	0.518366	1	NA	0.518366	0.000986193	0	0	0.511834	0.487179	FALSE	FALSE	45	0.000986193	2	FALSE	43	0.000986193	NA	NA
chr7	116795994	A	X	MET	NA	NA	NA	NA	NA	NA	NA	NA	NA	NA	NA	NA	NA	NA	NA	NA	0.5161	0.501191	0.58375	0.0334519	0.0334519	0.993485	0.000814332	0	0.00162866	0.00407166	TRUE	TRUE	45	0.00407166	3	FALSE	92	0.00407166	NA	NA
chr7	140726457	A	G	BRAF	NA	NA	NA	NA	NA	NA	NA	NA	NA	NA	NA	NA	NA	NA	NA	NA	0.563408	0.500485	3.23e-14	0.504638	3.23e-14	0.774538	0	0	0.225462	0	TRUE	TRUE	45	0.225462	3	FALSE	92	0.225462	NA	NA
chr7	148829789	C	X	EZH2	NA	NA	NA	NA	NA	NA	NA	NA	NA	NA	NA	NA	NA	NA	NA	0.689503	0.52845	NA	0.553888	0.0429006	0.0429006	0	0.000819001	0.995086	0	0.004095	TRUE	TRUE	45	0.004095	3	FALSE	92	0.004095	NA	NA
chr7	140726457	A	G	BRAF	NA	NA	NA	NA	NA	NA	NA	NA	NA	NA	NA	NA	NA	NA	NA	NA	0.52807	0.500202	1.33e-10	0.502047	1.33e-10	0.774411	0	0	0.225589	0	TRUE	TRUE	45	0.225589	4	FALSE	357	0.225589	NA	NA
chr3	52609531	G	X	PBRM1	NA	NA	NA	NA	NA	NA	NA	NA	NA	NA	NA	NA	NA	NA	NA	0.524715	0.645504	0.506018	NA	0.0340731	0.0340731	0	0	0	0.986532	0.013468	TRUE	TRUE	46	0.013468	1	FALSE	0	0.013468	NA	NA
chr7	140726457	A	G	BRAF	NA	NA	NA	NA	NA	NA	NA	NA	NA	NA	NA	NA	NA	NA	NA	NA	0.532523	0.500232	1.8e-12	0.502651	1.8e-12	0.735256	0	0	0.264744	0	TRUE	TRUE	46	0.264744	1	FALSE	0	0.264744	NA	NA
chr3	52609531	G	X	PBRM1	NA	NA	NA	NA	NA	NA	NA	NA	NA	NA	NA	NA	NA	NA	NA	0.545931	0.689535	0.511191	NA	0.962275	0.511191	0	0.00591133	0	0.992118	0.00197044	FALSE	FALSE	46	0.00197044	2	FALSE	42	0.00197044	NA	NA
chr7	140726457	A	G	BRAF	NA	NA	NA	NA	NA	NA	NA	NA	NA	NA	NA	NA	NA	NA	NA	NA	0.537058	0.500364	8.06e-13	0.503702	8.06e-13	0.754529	0.000905797	0	0.244565	0	TRUE	TRUE	46	0.244565	2	FALSE	42	0.244565	NA	NA
chr7	116755423	T	X	MET	NA	NA	NA	NA	NA	NA	NA	NA	NA	NA	NA	NA	NA	NA	NA	0.503683	NA	0.505006	0.505214	0.0413101	0.0413101	0	0.99791	0	0	0.00208986	TRUE	TRUE	46	0.00208986	3	FALSE	84	0.00208986	NA	NA
chr7	140726457	A	G	BRAF	NA	NA	NA	NA	NA	NA	NA	NA	NA	NA	NA	NA	NA	NA	NA	NA	0.805015	0.500468	4.97e-14	0.504278	4.97e-14	0.755133	0.000760456	0	0.244106	0	TRUE	TRUE	46	0.244106	3	FALSE	84	0.244106	NA	NA
chr12	45851649	G	X	ARID2	NA	NA	NA	NA	NA	NA	NA	NA	NA	NA	NA	NA	NA	NA	NA	0.542551	0.501468	0.500378	NA	0.0478435	0.0478435	0.000884173	0	0	0.994695	0.00442087	TRUE	TRUE	46	0.00442087	4	FALSE	251	0.00442087	NA	NA
chr7	140726457	A	G	BRAF	NA	NA	NA	NA	NA	NA	NA	NA	NA	NA	NA	NA	NA	NA	NA	NA	0.549661	0.500422	1.36e-13	0.504052	1.36e-13	0.772986	0	0	0.227014	0	TRUE	TRUE	46	0.227014	4	FALSE	251	0.227014	NA	NA
chr1	64860271	A	X	JAK1	NA	NA	NA	NA	NA	NA	NA	NA	NA	NA	NA	NA	NA	NA	NA	NA	0.501921	0.501226	0.500269	0.0115502	0.0115502	0.989848	0	0	0	0.0101523	TRUE	TRUE	47	0.0101523	1	FALSE	0	0.0101523	NA	NA
chr11	57236872	C	X	APLNR	NA	NA	NA	NA	NA	NA	NA	NA	NA	NA	NA	NA	NA	NA	NA	0.500332	0.504252	NA	0.500968	0.010885	0.010885	0	0	0.968127	0	0.0318725	TRUE	TRUE	47	0.0318725	2	FALSE	44	0.0318725	NA	NA
chr11	57236874	G	X	APLNR	NA	NA	NA	NA	NA	NA	NA	NA	NA	NA	NA	NA	NA	NA	NA	0.502541	0.504799	0.50088	NA	0.0116034	0.0116034	0	0	0	0.967871	0.0321285	TRUE	TRUE	47	0.0321285	2	FALSE	44	0.0321285	NA	NA
chr11	57236875	T	X	APLNR	NA	NA	NA	NA	NA	NA	NA	NA	NA	NA	NA	NA	NA	NA	NA	0.559879	NA	0.503353	0.500898	0.0117323	0.0117323	0	0.967611	0	0	0.0323887	TRUE	TRUE	47	0.0323887	2	FALSE	44	0.0323887	NA	NA
chr11	57236877	G	X	APLNR	NA	NA	NA	NA	NA	NA	NA	NA	NA	NA	NA	NA	NA	NA	NA	0.515409	0.514641	0.50676	NA	0.0119791	0.0119791	0	0	0	0.967871	0.0321285	TRUE	TRUE	47	0.0321285	2	FALSE	44	0.0321285	NA	NA
chr11	57236878	T	X	APLNR	NA	NA	NA	NA	NA	NA	NA	NA	NA	NA	NA	NA	NA	NA	NA	0.526381	NA	0.506169	0.50184	0.0120841	0.0120841	0	0.968127	0	0	0.0318725	TRUE	TRUE	47	0.0318725	2	FALSE	44	0.0318725	NA	NA
chr11	57236879	G	X	APLNR	NA	NA	NA	NA	NA	NA	NA	NA	NA	NA	NA	NA	NA	NA	NA	0.586309	0.50384	0.502277	NA	0.01212	0.01212	0.00396825	0	0	0.964286	0.031746	TRUE	TRUE	47	0.031746	2	FALSE	44	0.031746	NA	NA
chr11	57236881	C	X	APLNR	NA	NA	NA	NA	NA	NA	NA	NA	NA	NA	NA	NA	NA	NA	NA	0.811859	0.505005	NA	0.501964	0.0184337	0.0184337	0.00274725	0	0.975275	0	0.021978	TRUE	TRUE	47	0.021978	2	FALSE	44	0.021978	NA	NA
chr11	57236882	C	X	APLNR	NA	NA	NA	NA	NA	NA	NA	NA	NA	NA	NA	NA	NA	NA	NA	0.518641	0.502436	NA	0.500186	0.0197364	0.0197364	0	0	0.977961	0	0.0220386	TRUE	TRUE	47	0.0220386	2	FALSE	44	0.0220386	NA	NA
chr11	57236885	G	X	APLNR	NA	NA	NA	NA	NA	NA	NA	NA	NA	NA	NA	NA	NA	NA	NA	0.500625	0.520404	0.503933	NA	0.0204863	0.0204863	0	0	0	0.978202	0.0217984	TRUE	TRUE	47	0.0217984	2	FALSE	44	0.0217984	NA	NA
chr11	57236888	G	X	APLNR	NA	NA	NA	NA	NA	NA	NA	NA	NA	NA	NA	NA	NA	NA	NA	0.513203	0.544527	0.503613	NA	0.0218532	0.0218532	0	0	0	0.978723	0.0212766	TRUE	TRUE	47	0.0212766	2	FALSE	44	0.0212766	NA	NA
chr11	57236890	A	X	APLNR	NA	NA	NA	NA	NA	NA	NA	NA	NA	NA	NA	NA	NA	NA	NA	NA	0.514219	0.517726	0.512574	0.0200682	0.0200682	0.981283	0	0	0	0.0187166	TRUE	TRUE	47	0.0187166	2	FALSE	44	0.0187166	NA	NA
chr3	52576708	G	X	PBRM1	NA	NA	NA	NA	NA	NA	NA	NA	NA	NA	NA	NA	NA	NA	NA	0.519135	0.672121	0.525958	NA	0.0443391	0.0443391	0.0015674	0	0	0.995298	0.0031348	TRUE	TRUE	48	0.0031348	1	FALSE	0	0.0031348	NA	NA
chr7	140726457	A	G	BRAF	NA	NA	NA	NA	NA	NA	NA	NA	NA	NA	NA	NA	NA	NA	NA	NA	0.543776	0.500265	1.13e-13	0.503189	1.13e-13	0.75388	0	0	0.24612	0	TRUE	TRUE	48	0.24612	1	FALSE	0	0.24612	NA	NA
chr7	140726457	A	G	BRAF	NA	NA	NA	NA	NA	NA	NA	NA	NA	NA	NA	NA	NA	NA	NA	NA	0.56301	0.500465	1.98e-13	0.504597	1.98e-13	0.777293	0	0	0.222707	0	TRUE	TRUE	48	0.222707	2	FALSE	45	0.222707	NA	NA
chr7	140726457	A	G	BRAF	NA	NA	NA	NA	NA	NA	NA	NA	NA	NA	NA	NA	NA	NA	NA	NA	0.588506	0.500646	6.54e-14	0.506488	6.54e-14	0.789793	0	0	0.210207	0	TRUE	TRUE	48	0.210207	3	FALSE	87	0.210207	NA	NA
chr7	140726457	A	G	BRAF	NA	NA	NA	NA	NA	NA	NA	NA	NA	NA	NA	NA	NA	NA	NA	NA	0.635884	0.500934	3e-12	0.510105	3e-12	0.792441	0	0	0.207559	0	TRUE	TRUE	48	0.207559	4	FALSE	329	0.207559	NA	NA
chr3	47124155	T	X	SETD2	NA	NA	NA	NA	NA	NA	NA	NA	NA	NA	NA	NA	NA	NA	NA	0.600309	NA	0.534773	0.501101	0.0426215	0.0426215	0	0.994286	0	0	0.00571429	TRUE	TRUE	50	0.00571429	1	FALSE	0	0.00571429	NA	NA
chr3	47124156	G	X	SETD2	NA	NA	NA	NA	NA	NA	NA	NA	NA	NA	NA	NA	NA	NA	NA	0.547599	0.567993	0.50048	NA	0.0424871	0.0424871	0	0	0	0.994236	0.00576369	TRUE	TRUE	50	0.00576369	1	FALSE	0	0.00576369	NA	NA
chr3	47124157	G	X	SETD2	NA	NA	NA	NA	NA	NA	NA	NA	NA	NA	NA	NA	NA	NA	NA	0.502339	0.656295	0.511763	NA	0.0431242	0.0431242	0	0	0	0.994253	0.00574713	TRUE	TRUE	50	0.00574713	1	FALSE	0	0.00574713	NA	NA
chr3	47124158	T	X	SETD2	NA	NA	NA	NA	NA	NA	NA	NA	NA	NA	NA	NA	NA	NA	NA	0.556743	NA	0.536805	0.506865	0.0430306	0.0430306	0	0.994245	0	0	0.0057554	TRUE	TRUE	50	0.0057554	1	FALSE	0	0.0057554	NA	NA
chr3	47124159	A	X	SETD2	NA	NA	NA	NA	NA	NA	NA	NA	NA	NA	NA	NA	NA	NA	NA	NA	0.53402	0.511733	0.503441	0.0428616	0.0428616	0.994261	0	0	0	0.00573888	TRUE	TRUE	50	0.00573888	1	FALSE	0	0.00573888	NA	NA
chr3	47124161	T	X	SETD2	NA	NA	NA	NA	NA	NA	NA	NA	NA	NA	NA	NA	NA	NA	NA	0.514038	NA	0.539951	0.547862	0.0434819	0.0434819	0	0.992826	0.00143472	0	0.00573888	TRUE	TRUE	50	0.00573888	1	FALSE	0	0.00573888	NA	NA
chr3	47124162	A	X	SETD2	NA	NA	NA	NA	NA	NA	NA	NA	NA	NA	NA	NA	NA	NA	NA	NA	0.530897	0.506962	0.527289	0.0434292	0.0434292	0.994302	0	0	0	0.00569801	TRUE	TRUE	50	0.00569801	1	FALSE	0	0.00569801	NA	NA
chr4	54727999	T	X	KIT	NA	NA	NA	NA	NA	NA	NA	NA	NA	NA	NA	NA	NA	NA	NA	0.502869	NA	0.509371	0.504457	0.0421498	0.0421498	0	0.997644	0	0	0.00235571	TRUE	TRUE	50	0.00235571	1	FALSE	0	0.00235571	NA	NA
chr4	54728002	C	X	KIT	NA	NA	NA	NA	NA	NA	NA	NA	NA	NA	NA	NA	NA	NA	NA	0.5452	0.518106	NA	0.517348	0.0416515	0.0416515	0	0	0.997674	0	0.00232558	TRUE	TRUE	50	0.00232558	1	FALSE	0	0.00232558	NA	NA
chr7	140726457	A	G	BRAF	NA	NA	NA	NA	NA	NA	NA	NA	NA	NA	NA	NA	NA	NA	NA	NA	0.534997	0.500445	6.83e-14	0.504374	6.83e-14	0.7634	0	0	0.2366	0	TRUE	TRUE	50	0.2366	1	FALSE	0	0.2366	NA	NA
chr1	64837976	C	T	JAK1	NA	NA	NA	NA	NA	NA	NA	NA	NA	NA	NA	NA	NA	NA	NA	0.727271	9.27e-29	NA	0.761442	0.500346	9.27e-29	0	0.32841	0.67159	0	0	TRUE	TRUE	50	0.32841	2	FALSE	32	0.32841	NA	NA
chr1	64869379	A	G	JAK1	NA	NA	NA	NA	NA	NA	NA	NA	NA	NA	NA	NA	NA	NA	NA	NA	0.671276	0.617138	0.0157201	0.5	0.0157201	0.733382	0	0	0.266618	0	TRUE	TRUE	50	0.266618	2	FALSE	32	0.266618	NA	NA
chr17	31226467	G	A	NF1	NA	NA	NA	NA	NA	NA	NA	NA	NA	NA	NA	NA	NA	NA	NA	0.0026114	0.550342	0.520048	NA	0.566845	0.0026114	0.309199	0	0	0.690801	0	TRUE	TRUE	50	0.309199	2	FALSE	32	0.309199	NA	NA
chr7	116795714	C	T	MET	NA	NA	NA	NA	NA	NA	NA	NA	NA	NA	NA	NA	NA	NA	NA	0.571951	5.52e-09	NA	0.500572	0.500274	5.52e-09	0.0013089	0.365183	0.633508	0	0	TRUE	TRUE	50	0.365183	2	FALSE	32	0.365183	NA	NA
chr7	116796043	G	A	MET	NA	NA	NA	NA	NA	NA	NA	NA	NA	NA	NA	NA	NA	NA	NA	1.04e-09	0.717724	0.503634	NA	0.522588	1.04e-09	0.386196	0	0	0.613804	0	TRUE	TRUE	50	0.386196	2	FALSE	32	0.386196	NA	NA
chr7	140726457	A	G	BRAF	NA	NA	NA	NA	NA	NA	NA	NA	NA	NA	NA	NA	NA	NA	NA	NA	0.795215	0.501055	5.88e-15	0.511987	5.88e-15	0.780775	0.000261917	0	0.218963	0	TRUE	TRUE	50	0.218963	2	FALSE	32	0.218963	NA	NA
chr8	68108261	T	C	PREX2	NA	NA	NA	NA	NA	NA	NA	NA	NA	NA	NA	NA	NA	NA	NA	0.719218	NA	0.00132241	0.827177	0.507434	0.00132241	0	0.619492	0.380187	0.000321647	0	TRUE	TRUE	50	0.380187	2	FALSE	32	0.380187	NA	NA
chr7	140726457	A	G	BRAF	NA	NA	NA	NA	NA	NA	NA	NA	NA	NA	NA	NA	NA	NA	NA	NA	0.952443	0.500891	5.7e-13	0.509912	5.7e-13	0.804467	0.000647459	0	0.194885	0	TRUE	TRUE	50	0.194885	3	FALSE	46	0.194885	NA	NA
chr7	140726457	A	G	BRAF	NA	NA	NA	NA	NA	NA	NA	NA	NA	NA	NA	NA	NA	NA	NA	NA	0.548017	0.500594	1.34e-20	0.504678	1.34e-20	0.672106	0	0	0.327894	0	TRUE	TRUE	51	0.327894	1	FALSE	0	0.327894	NA	NA
chr7	140726457	A	G	BRAF	NA	NA	NA	NA	NA	NA	NA	NA	NA	NA	NA	NA	NA	NA	NA	NA	0.88638	0.502407	3.18e-40	0.517821	3.18e-40	0.580956	0.000337667	0	0.418707	0	TRUE	TRUE	51	0.418707	2	FALSE	42	0.418707	NA	NA
chr7	140726457	A	G	BRAF	NA	NA	NA	NA	NA	NA	NA	NA	NA	NA	NA	NA	NA	NA	NA	NA	0.712705	0.503142	1.07e-45	0.521712	1.07e-45	0.582187	0	0	0.417813	0	TRUE	TRUE	51	0.417813	3	FALSE	84	0.417813	NA	NA
chr7	140726457	A	G	BRAF	NA	NA	NA	NA	NA	NA	NA	NA	NA	NA	NA	NA	NA	NA	NA	NA	0.506819	0.501471	2.16e-30	0.511117	2.16e-30	0.64469	0.000298329	0	0.355012	0	TRUE	TRUE	51	0.355012	4	FALSE	175	0.355012	NA	NA
chr3	47124240	T	X	SETD2	NA	NA	NA	NA	NA	NA	NA	NA	NA	NA	NA	NA	NA	NA	NA	0.624171	NA	0.500004	0.522463	0.0485515	0.0485515	0	0.995671	0	0	0.004329	TRUE	TRUE	52	0.004329	2	FALSE	49	0.004329	NA	NA
chr3	47057394	A	X	SETD2	NA	NA	NA	NA	NA	NA	NA	NA	NA	NA	NA	NA	NA	NA	NA	NA	0.798435	0.525527	0.554632	0.554632	0.525527	0.998663	0.000445633	0	0.000445633	0.000445633	FALSE	FALSE	52	0.000445633	3	FALSE	101	0.000445633	NA	NA
chr5	132486380	A	X	IRF1	NA	NA	NA	NA	NA	NA	NA	NA	NA	NA	NA	NA	NA	NA	NA	NA	0.530281	0.520744	0.52719	0.792015	0.520744	0.998812	0	0	0.000594177	0.000594177	FALSE	FALSE	52	0.000594177	3	FALSE	101	0.000594177	NA	NA
chr7	140726457	A	G	BRAF	NA	NA	NA	NA	NA	NA	NA	NA	NA	NA	NA	NA	NA	NA	NA	NA	0.621092	0.501087	0.694184	0.548979	0.501087	0.999407	0	0	0.000296384	0.000296384	FALSE	FALSE	52	0.000296384	3	FALSE	101	0.000296384	NA	NA
chr7	140726457	A	G	BRAF	NA	NA	NA	NA	NA	NA	NA	NA	NA	NA	NA	NA	NA	NA	NA	NA	0.83405	0.500701	4.08e-07	0.514794	4.08e-07	0.82419	0.000330469	0	0.175479	0	TRUE	TRUE	52	0.175479	4	FALSE	160	0.175479	NA	NA
chr7	140726457	A	G	BRAF	NA	NA	NA	NA	NA	NA	NA	NA	NA	NA	NA	NA	NA	NA	NA	NA	0.552429	0.500358	1.51e-13	0.503584	1.51e-13	0.764762	0	0	0.235238	0	TRUE	TRUE	53	0.235238	1	FALSE	0	0.235238	NA	NA
chr1	11145007	T	X	MTOR	NA	NA	NA	NA	NA	NA	NA	NA	NA	NA	NA	NA	NA	NA	NA	0.516353	NA	0.503602	0.500277	0.0489877	0.0489877	0.000551876	0.988411	0	0	0.0110375	TRUE	TRUE	53	0.0110375	2	FALSE	42	0.0110375	NA	NA
chr1	11145009	A	X	MTOR	NA	NA	NA	NA	NA	NA	NA	NA	NA	NA	NA	NA	NA	NA	NA	NA	0.64074	0.636721	0.534183	0.0427755	0.0427755	0.988056	0	0	0.00108578	0.0108578	TRUE	TRUE	53	0.0108578	2	FALSE	42	0.0108578	NA	NA
chr1	11145010	T	X	MTOR	NA	NA	NA	NA	NA	NA	NA	NA	NA	NA	NA	NA	NA	NA	NA	0.547586	NA	0.501091	0.594699	0.0423141	0.0423141	0	0.989077	0	0	0.010923	TRUE	TRUE	53	0.010923	2	FALSE	42	0.010923	NA	NA
chr1	11145011	T	X	MTOR	NA	NA	NA	NA	NA	NA	NA	NA	NA	NA	NA	NA	NA	NA	NA	0.562899	NA	0.539392	0.500401	0.0422319	0.0422319	0	0.987418	0.00164114	0	0.0109409	TRUE	TRUE	53	0.0109409	2	FALSE	42	0.0109409	NA	NA
chr1	11145012	C	X	MTOR	NA	NA	NA	NA	NA	NA	NA	NA	NA	NA	NA	NA	NA	NA	NA	0.537358	0.588289	NA	0.517539	0.0423334	0.0423334	0	0	0.988587	0.000543478	0.0108696	TRUE	TRUE	53	0.0108696	2	FALSE	42	0.0108696	NA	NA
chr1	11145013	A	X	MTOR	NA	NA	NA	NA	NA	NA	NA	NA	NA	NA	NA	NA	NA	NA	NA	NA	0.542184	0.867631	0.855644	0.0423251	0.0423251	0.988537	0	0	0.000545852	0.010917	TRUE	TRUE	53	0.010917	2	FALSE	42	0.010917	NA	NA
chr1	11145014	G	X	MTOR	NA	NA	NA	NA	NA	NA	NA	NA	NA	NA	NA	NA	NA	NA	NA	0.500495	0.731322	0.63529	NA	0.0421571	0.0421571	0	0	0	0.989095	0.0109051	TRUE	TRUE	53	0.0109051	2	FALSE	42	0.0109051	NA	NA
chr1	11145015	C	X	MTOR	NA	NA	NA	NA	NA	NA	NA	NA	NA	NA	NA	NA	NA	NA	NA	0.603096	0.512219	NA	0.500487	0.0417348	0.0417348	0	0.000549451	0.988462	0	0.010989	TRUE	TRUE	53	0.010989	2	FALSE	42	0.010989	NA	NA
chr1	11145016	A	X	MTOR	NA	NA	NA	NA	NA	NA	NA	NA	NA	NA	NA	NA	NA	NA	NA	NA	0.570531	0.533073	0.540485	0.0415891	0.0415891	0.987689	0	0	0.00111919	0.0111919	TRUE	TRUE	53	0.0111919	2	FALSE	42	0.0111919	NA	NA
chr1	11145018	C	X	MTOR	NA	NA	NA	NA	NA	NA	NA	NA	NA	NA	NA	NA	NA	NA	NA	0.768639	0.613185	NA	0.500506	0.0411768	0.0411768	0	0	0.988833	0	0.0111669	TRUE	TRUE	53	0.0111669	2	FALSE	42	0.0111669	NA	NA
chr1	11145020	A	X	MTOR	NA	NA	NA	NA	NA	NA	NA	NA	NA	NA	NA	NA	NA	NA	NA	NA	0.597797	0.720109	0.580837	0.0410061	0.0410061	0.98677	0	0	0.00220507	0.0110254	TRUE	TRUE	53	0.0110254	2	FALSE	42	0.0110254	NA	NA
chr1	11145021	G	X	MTOR	NA	NA	NA	NA	NA	NA	NA	NA	NA	NA	NA	NA	NA	NA	NA	0.547751	0.579984	0.501083	NA	0.0407757	0.0407757	0.00110193	0	0	0.987879	0.0110193	TRUE	TRUE	53	0.0110193	2	FALSE	42	0.0110193	NA	NA
chr7	140726457	A	G	BRAF	NA	NA	NA	NA	NA	NA	NA	NA	NA	NA	NA	NA	NA	NA	NA	NA	0.627593	0.500866	1.05e-15	0.508872	1.05e-15	0.778421	0	0	0.221579	0	TRUE	TRUE	53	0.221579	2	FALSE	42	0.221579	NA	NA
chr7	140726457	A	G	BRAF	NA	NA	NA	NA	NA	NA	NA	NA	NA	NA	NA	NA	NA	NA	NA	NA	0.529855	0.500423	2.14e-14	0.504485	2.14e-14	0.777609	0.000761615	0	0.22163	0	TRUE	TRUE	53	0.22163	3	FALSE	84	0.22163	NA	NA
chr1	11145007	T	X	MTOR	NA	NA	NA	NA	NA	NA	NA	NA	NA	NA	NA	NA	NA	NA	NA	0.516942	NA	0.50215	0.500164	0.516023	0.500164	0.0010142	0.997972	0	0	0.0010142	FALSE	FALSE	53	0.0010142	4	FALSE	168	0.0010142	NA	NA
chr1	11145009	A	X	MTOR	NA	NA	NA	NA	NA	NA	NA	NA	NA	NA	NA	NA	NA	NA	NA	NA	0.581876	0.579455	0.517055	0.522548	0.517055	0.998016	0	0	0.000992063	0.000992063	FALSE	FALSE	53	0.000992063	4	FALSE	168	0.000992063	NA	NA
chr1	11145010	T	X	MTOR	NA	NA	NA	NA	NA	NA	NA	NA	NA	NA	NA	NA	NA	NA	NA	0.527022	NA	0.514607	0.554107	0.522494	0.514607	0	0.997996	0.001002	0	0.001002	FALSE	FALSE	53	0.001002	4	FALSE	168	0.001002	NA	NA
chr1	11145011	T	X	MTOR	NA	NA	NA	NA	NA	NA	NA	NA	NA	NA	NA	NA	NA	NA	NA	0.535929	NA	0.579892	0.500232	0.522404	0.500232	0	0.999002	0	0	0.000998004	FALSE	FALSE	53	0.000998004	4	FALSE	168	0.000998004	NA	NA
chr1	11145012	C	X	MTOR	NA	NA	NA	NA	NA	NA	NA	NA	NA	NA	NA	NA	NA	NA	NA	0.521417	0.550937	NA	0.526722	0.522526	0.521417	0	0	0.999009	0	0.00099108	FALSE	FALSE	53	0.00099108	4	FALSE	168	0.00099108	NA	NA
chr1	11145013	A	X	MTOR	NA	NA	NA	NA	NA	NA	NA	NA	NA	NA	NA	NA	NA	NA	NA	NA	0.52422	0.746046	0.536485	0.522871	0.522871	0.997018	0	0	0.00198807	0.000994036	FALSE	FALSE	53	0.000994036	4	FALSE	168	0.000994036	NA	NA
chr1	11145014	G	X	MTOR	NA	NA	NA	NA	NA	NA	NA	NA	NA	NA	NA	NA	NA	NA	NA	0.500295	0.507195	0.57885	NA	0.523382	0.500295	0	0.000992063	0	0.998016	0.000992063	FALSE	FALSE	53	0.000992063	4	FALSE	168	0.000992063	NA	NA
chr1	11145015	C	X	MTOR	NA	NA	NA	NA	NA	NA	NA	NA	NA	NA	NA	NA	NA	NA	NA	0.562051	0.535902	NA	0.5003	0.528779	0.5003	0	0	0.998996	0	0.00100402	FALSE	FALSE	53	0.00100402	4	FALSE	168	0.00100402	NA	NA
chr14	104792580	C	X	AKT1	NA	NA	NA	NA	NA	NA	NA	NA	NA	NA	NA	NA	NA	NA	NA	0.511532	0.508494	NA	0.500331	0.0426686	0.0426686	0	0	0.993649	0	0.00635145	TRUE	TRUE	53	0.00635145	4	FALSE	168	0.00635145	NA	NA
chr14	104792583	G	X	AKT1	NA	NA	NA	NA	NA	NA	NA	NA	NA	NA	NA	NA	NA	NA	NA	0.521485	0.500272	0.500678	NA	0.042182	0.042182	0.000710227	0.000710227	0	0.992188	0.00639204	TRUE	TRUE	53	0.00639204	4	FALSE	168	0.00639204	NA	NA
chr14	104792585	A	X	AKT1	NA	NA	NA	NA	NA	NA	NA	NA	NA	NA	NA	NA	NA	NA	NA	NA	0.988196	0.658746	0.50217	0.0419492	0.0419492	0.992115	0.00143369	0	0	0.00645161	TRUE	TRUE	53	0.00645161	4	FALSE	168	0.00645161	NA	NA
chr7	140726457	A	G	BRAF	NA	NA	NA	NA	NA	NA	NA	NA	NA	NA	NA	NA	NA	NA	NA	NA	0.529655	0.500474	1.37e-15	0.504767	1.37e-15	0.753531	0.000706215	0	0.245763	0	TRUE	TRUE	53	0.245763	4	FALSE	168	0.245763	NA	NA
chr1	11145007	T	X	MTOR	NA	NA	NA	NA	NA	NA	NA	NA	NA	NA	NA	NA	NA	NA	NA	0.501427	NA	0.502198	0.500167	0.931117	0.500167	0	0.998797	0	0	0.00120337	FALSE	FALSE	53	0.00120337	5	FALSE	357	0.00120337	NA	NA
chr1	11145009	A	X	MTOR	NA	NA	NA	NA	NA	NA	NA	NA	NA	NA	NA	NA	NA	NA	NA	NA	0.567758	0.565734	0.500794	0.894204	0.500794	0.998833	0	0	0	0.00116686	FALSE	FALSE	53	0.00116686	5	FALSE	357	0.00116686	NA	NA
chr1	11145010	T	X	MTOR	NA	NA	NA	NA	NA	NA	NA	NA	NA	NA	NA	NA	NA	NA	NA	0.522335	NA	0.52275	0.544764	0.891877	0.522335	0	0.997655	0.00117233	0	0.00117233	FALSE	FALSE	53	0.00117233	5	FALSE	357	0.00117233	NA	NA
chr1	11145011	T	X	MTOR	NA	NA	NA	NA	NA	NA	NA	NA	NA	NA	NA	NA	NA	NA	NA	0.524943	NA	0.566493	0.50028	0.893682	0.50028	0.00116144	0.997677	0	0	0.00116144	FALSE	FALSE	53	0.00116144	5	FALSE	357	0.00116144	NA	NA
chr1	11145012	C	X	MTOR	NA	NA	NA	NA	NA	NA	NA	NA	NA	NA	NA	NA	NA	NA	NA	0.517461	0.541763	NA	0.521955	0.886542	0.517461	0	0	0.998843	0	0.00115741	FALSE	FALSE	53	0.00115741	5	FALSE	357	0.00115741	NA	NA
chr1	11145013	A	X	MTOR	NA	NA	NA	NA	NA	NA	NA	NA	NA	NA	NA	NA	NA	NA	NA	NA	0.519923	0.708222	0.50106	0.887132	0.50106	0.998839	0	0	0	0.00116144	FALSE	FALSE	53	0.00116144	5	FALSE	357	0.00116144	NA	NA
chr1	11145014	G	X	MTOR	NA	NA	NA	NA	NA	NA	NA	NA	NA	NA	NA	NA	NA	NA	NA	0.500382	0.617332	0.565151	NA	0.88643	0.500382	0	0	0	0.998841	0.00115875	FALSE	FALSE	53	0.00115875	5	FALSE	357	0.00115875	NA	NA
chr1	11145015	C	X	MTOR	NA	NA	NA	NA	NA	NA	NA	NA	NA	NA	NA	NA	NA	NA	NA	0.552797	0.530357	NA	0.500332	0.878745	0.500332	0	0	0.998837	0	0.00116279	FALSE	FALSE	53	0.00116279	5	FALSE	357	0.00116279	NA	NA
chr1	11145016	A	X	MTOR	NA	NA	NA	NA	NA	NA	NA	NA	NA	NA	NA	NA	NA	NA	NA	NA	0.533468	0.515625	0.500394	0.878534	0.500394	0.998814	0	0	0	0.00118624	FALSE	FALSE	53	0.00118624	5	FALSE	357	0.00118624	NA	NA
chr1	11145018	C	X	MTOR	NA	NA	NA	NA	NA	NA	NA	NA	NA	NA	NA	NA	NA	NA	NA	0.638467	0.554153	NA	0.500349	0.874797	0.500349	0	0	0.998824	0	0.00117647	FALSE	FALSE	53	0.00117647	5	FALSE	357	0.00117647	NA	NA
chr1	11145020	A	X	MTOR	NA	NA	NA	NA	NA	NA	NA	NA	NA	NA	NA	NA	NA	NA	NA	NA	0.547419	0.611618	0.5262	0.877346	0.5262	0.997704	0	0	0.00114811	0.00114811	FALSE	FALSE	53	0.00114811	5	FALSE	357	0.00114811	NA	NA
chr1	11145021	G	X	MTOR	NA	NA	NA	NA	NA	NA	NA	NA	NA	NA	NA	NA	NA	NA	NA	0.503328	0.541729	0.500735	NA	0.875076	0.500735	0	0	0	0.998847	0.0011534	FALSE	FALSE	53	0.0011534	5	FALSE	357	0.0011534	NA	NA
chr14	104792585	A	X	AKT1	NA	NA	NA	NA	NA	NA	NA	NA	NA	NA	NA	NA	NA	NA	NA	NA	0.514524	0.636098	0.524983	0.529034	0.514524	0.998308	0	0	0.000846024	0.000846024	FALSE	FALSE	53	0.000846024	5	FALSE	357	0.000846024	NA	NA
chr7	140726457	A	G	BRAF	NA	NA	NA	NA	NA	NA	NA	NA	NA	NA	NA	NA	NA	NA	NA	NA	0.568476	0.500419	2.64e-14	0.504694	2.64e-14	0.760822	0	0	0.239178	0	TRUE	TRUE	53	0.239178	5	FALSE	357	0.239178	NA	NA
chr7	140753337	C	X	BRAF	NA	NA	NA	NA	NA	NA	NA	NA	NA	NA	NA	NA	NA	NA	NA	0.526243	0.520922	NA	0.514242	0.530098	0.514242	0	0.000774593	0.998451	0	0.000774593	FALSE	FALSE	53	0.000774593	5	FALSE	357	0.000774593	NA	NA
chr7	140726457	A	G	BRAF	NA	NA	NA	NA	NA	NA	NA	NA	NA	NA	NA	NA	NA	NA	NA	NA	0.537911	0.500446	3.69e-36	0.503362	3.69e-36	0.502352	0	0	0.497648	0	TRUE	TRUE	54	0.497648	1	FALSE	0	0.497648	NA	NA
chr7	140726457	A	G	BRAF	NA	NA	NA	NA	NA	NA	NA	NA	NA	NA	NA	NA	NA	NA	NA	NA	0.607427	0.50044	2.6e-20	0.505632	2.6e-20	0.622168	0.00183711	0	0.375995	0	TRUE	TRUE	54	0.375995	2	FALSE	42	0.375995	NA	NA
chr1	11134452	C	X	MTOR	NA	NA	NA	NA	NA	NA	NA	NA	NA	NA	NA	NA	NA	NA	NA	0.506528	0.500762	NA	0.532245	0.0423862	0.0423862	0	0	0.997459	0	0.0025413	TRUE	TRUE	54	0.0025413	3	FALSE	64	0.0025413	NA	NA
chr7	140726457	A	G	BRAF	NA	NA	NA	NA	NA	NA	NA	NA	NA	NA	NA	NA	NA	NA	NA	NA	0.942772	0.500514	3.08e-27	0.504357	3.08e-27	0.538745	0.00147602	0	0.459779	0	TRUE	TRUE	54	0.459779	3	FALSE	64	0.459779	NA	NA
chr7	140726457	A	G	BRAF	NA	NA	NA	NA	NA	NA	NA	NA	NA	NA	NA	NA	NA	NA	NA	NA	0.542435	0.500406	1.94e-27	0.503768	1.94e-27	0.516242	0	0	0.483758	0	TRUE	TRUE	54	0.483758	4	FALSE	338	0.483758	NA	NA
chr3	16265263	A	C	DPH3;OXNAD1	NA	NA	NA	NA	NA	NA	NA	NA	NA	NA	NA	NA	NA	NA	NA	NA	0.500208	0.997979	0.500278	0.513577	0.500208	0.585714	0	0.414286	0	0	FALSE	FALSE	55	0.414286	1	FALSE	0	0.414286	NA	NA
chr7	140726457	A	G	BRAF	NA	NA	NA	NA	NA	NA	NA	NA	NA	NA	NA	NA	NA	NA	NA	NA	0.521731	0.500165	2e-16	0.500352	2e-16	0.633267	0	0	0.366733	0	TRUE	TRUE	55	0.366733	1	FALSE	0	0.366733	NA	NA
chr3	16265263	A	C	DPH3;OXNAD1	NA	NA	NA	NA	NA	NA	NA	NA	NA	NA	NA	NA	NA	NA	NA	NA	0.502323	4.83e-13	0.503108	0.610308	4.83e-13	0.643705	0	0.356295	0	0	TRUE	TRUE	55	0.356295	2	FALSE	42	0.356295	NA	NA
chr7	140726457	A	G	BRAF	NA	NA	NA	NA	NA	NA	NA	NA	NA	NA	NA	NA	NA	NA	NA	NA	0.788841	0.501101	8.97e-26	0.827027	8.97e-26	0.596408	0.000280662	0	0.403031	0.000280662	TRUE	TRUE	55	0.403031	2	FALSE	42	0.403031	NA	NA
chr1	64855655	T	X	JAK1	NA	NA	NA	NA	NA	NA	NA	NA	NA	NA	NA	NA	NA	NA	NA	0.506467	NA	0.619934	0.501566	0.531387	0.501566	0	0.999596	0	0	0.000403877	FALSE	FALSE	55	0.000403877	3	FALSE	63	0.000403877	NA	NA
chr3	16265263	A	C	DPH3;OXNAD1	NA	NA	NA	NA	NA	NA	NA	NA	NA	NA	NA	NA	NA	NA	NA	NA	0.501002	4.34e-13	0.501341	0.571349	4.34e-13	0.602632	0	0.397368	0	0	TRUE	TRUE	55	0.397368	3	FALSE	63	0.397368	NA	NA
chr7	140726457	A	G	BRAF	NA	NA	NA	NA	NA	NA	NA	NA	NA	NA	NA	NA	NA	NA	NA	NA	0.607266	0.500999	1.16e-23	0.50214	1.16e-23	0.583304	0	0	0.416696	0	TRUE	TRUE	55	0.416696	3	FALSE	63	0.416696	NA	NA
chr3	16265263	A	C	DPH3;OXNAD1	NA	NA	NA	NA	NA	NA	NA	NA	NA	NA	NA	NA	NA	NA	NA	NA	0.500694	7.31e-19	0.500929	0.532386	7.31e-19	0.561605	0	0.438395	0	0	TRUE	TRUE	55	0.438395	4	FALSE	430	0.438395	NA	NA
chr7	140726457	A	G	BRAF	NA	NA	NA	NA	NA	NA	NA	NA	NA	NA	NA	NA	NA	NA	NA	NA	0.536051	0.500281	1.79e-23	0.500602	1.79e-23	0.548173	0.00110742	0	0.45072	0	TRUE	TRUE	55	0.45072	4	FALSE	430	0.45072	NA	NA
chr17	31326238	A	X	NF1	NA	NA	NA	NA	NA	NA	NA	NA	NA	NA	NA	NA	NA	NA	NA	NA	0.503949	0.529059	0.503559	0.0411181	0.0411181	0.992683	0	0	0	0.00731707	TRUE	TRUE	57	0.00731707	1	FALSE	0	0.00731707	NA	NA
chr2	208237149	A	X	IDH1	NA	NA	NA	NA	NA	NA	NA	NA	NA	NA	NA	NA	NA	NA	NA	NA	0.515214	0.505703	0.522577	0.0487734	0.0487734	0.980282	0.0056338	0	0	0.0140845	TRUE	TRUE	57	0.0140845	1	FALSE	0	0.0140845	NA	NA
chr2	208237151	G	X	IDH1	NA	NA	NA	NA	NA	NA	NA	NA	NA	NA	NA	NA	NA	NA	NA	0.505167	0.58269	0.504463	NA	0.0485203	0.0485203	0	0	0	0.985915	0.0140845	TRUE	TRUE	57	0.0140845	1	FALSE	0	0.0140845	NA	NA
chr2	208237154	G	X	IDH1	NA	NA	NA	NA	NA	NA	NA	NA	NA	NA	NA	NA	NA	NA	NA	0.502571	0.994061	0.547491	NA	0.0456652	0.0456652	0	0.00282486	0	0.983051	0.0141243	TRUE	TRUE	57	0.0141243	1	FALSE	0	0.0141243	NA	NA
chr2	208237155	T	X	IDH1	NA	NA	NA	NA	NA	NA	NA	NA	NA	NA	NA	NA	NA	NA	NA	0.732892	NA	0.579237	0.501843	0.0477832	0.0477832	0.00280112	0.980392	0.00280112	0	0.0140056	TRUE	TRUE	57	0.0140056	1	FALSE	0	0.0140056	NA	NA
chr2	208237156	C	X	IDH1	NA	NA	NA	NA	NA	NA	NA	NA	NA	NA	NA	NA	NA	NA	NA	0.503811	0.997944	NA	0.501704	0.0488891	0.0488891	0	0	0.985955	0	0.0140449	TRUE	TRUE	57	0.0140449	1	FALSE	0	0.0140449	NA	NA
chr2	208237158	G	X	IDH1	NA	NA	NA	NA	NA	NA	NA	NA	NA	NA	NA	NA	NA	NA	NA	0.501388	0.529298	0.503022	NA	0.0477926	0.0477926	0	0	0	0.985876	0.0141243	TRUE	TRUE	57	0.0141243	1	FALSE	0	0.0141243	NA	NA
chr7	140726457	A	G	BRAF	NA	NA	NA	NA	NA	NA	NA	NA	NA	NA	NA	NA	NA	NA	NA	NA	0.559814	0.500279	2.92e-14	0.50198	2.92e-14	0.754443	0.00161551	0	0.243942	0	TRUE	TRUE	57	0.243942	1	FALSE	0	0.243942	NA	NA
chr7	140726457	A	G	BRAF	NA	NA	NA	NA	NA	NA	NA	NA	NA	NA	NA	NA	NA	NA	NA	NA	0.587388	0.500645	6.37e-14	0.506008	6.37e-14	0.791351	0	0	0.208649	0	TRUE	TRUE	57	0.208649	2	FALSE	51	0.208649	NA	NA
chr7	140726457	A	G	BRAF	NA	NA	NA	NA	NA	NA	NA	NA	NA	NA	NA	NA	NA	NA	NA	NA	0.531537	0.500403	6.66e-14	0.50423	6.66e-14	0.756844	0.000805153	0	0.242351	0	TRUE	TRUE	57	0.242351	3	FALSE	90	0.242351	NA	NA
chr1	11128942	G	X	MTOR	NA	NA	NA	NA	NA	NA	NA	NA	NA	NA	NA	NA	NA	NA	NA	0.50335	0.511441	0.501104	NA	0.575408	0.501104	0	0	0	0.996689	0.00331126	FALSE	FALSE	57	0.00331126	4	FALSE	174	0.00331126	NA	NA
chr7	140726457	A	G	BRAF	NA	NA	NA	NA	NA	NA	NA	NA	NA	NA	NA	NA	NA	NA	NA	NA	0.52441	0.500153	3.52e-15	0.501666	3.52e-15	0.715499	0	0	0.284501	0	TRUE	TRUE	57	0.284501	4	FALSE	174	0.284501	NA	NA
chr7	140726457	A	G	BRAF	NA	NA	NA	NA	NA	NA	NA	NA	NA	NA	NA	NA	NA	NA	NA	NA	0.524853	0.500144	1.58e-09	0.501697	1.58e-09	0.794926	0	0	0.205074	0	TRUE	TRUE	57	0.205074	5	FALSE	352	0.205074	NA	NA
chr2	208237156	C	X	IDH1	NA	NA	NA	NA	NA	NA	NA	NA	NA	NA	NA	NA	NA	NA	NA	0.515622	1	NA	0.507099	0.689037	0.507099	0	0.0181465	0.980557	0	0.00129618	FALSE	FALSE	57	0.00129618	6	FALSE	398	0.00129618	NA	NA
chr2	208237158	G	X	IDH1	NA	NA	NA	NA	NA	NA	NA	NA	NA	NA	NA	NA	NA	NA	NA	0.505138	0.864605	0.727272	NA	0.688097	0.505138	0	0.00128949	0.000644745	0.996776	0.00128949	FALSE	FALSE	57	0.00128949	6	FALSE	398	0.00128949	NA	NA
chr7	140726457	A	G	BRAF	NA	NA	NA	NA	NA	NA	NA	NA	NA	NA	NA	NA	NA	NA	NA	NA	0.617077	0.500697	9.24e-13	0.508128	9.24e-13	0.777551	0	0	0.222449	0	TRUE	TRUE	57	0.222449	6	FALSE	398	0.222449	NA	NA
chr7	140726457	A	G	BRAF	NA	NA	NA	NA	NA	NA	NA	NA	NA	NA	NA	NA	NA	NA	NA	NA	0.539855	0.5	5.67e-30	0.504228	5.67e-30	0.532558	0	0	0.467442	0	TRUE	TRUE	58	0.467442	1	FALSE	0	0.467442	NA	NA
chr7	140726457	A	G	BRAF	NA	NA	NA	NA	NA	NA	NA	NA	NA	NA	NA	NA	NA	NA	NA	NA	0.582914	0.548678	3.24e-23	0.508849	3.24e-23	0.624169	0	0.000554324	0.375277	0	TRUE	TRUE	58	0.375277	2	FALSE	43	0.375277	NA	NA
chr9	21994328	C	X	CDKN2A	NA	NA	NA	NA	NA	NA	NA	NA	NA	NA	NA	NA	NA	NA	NA	0.513277	0.508711	NA	0.503541	0.0362599	0.0362599	0	0	0.996564	0	0.00343643	TRUE	TRUE	58	0.00343643	2	FALSE	43	0.00343643	NA	NA
chr7	140726457	A	G	BRAF	NA	NA	NA	NA	NA	NA	NA	NA	NA	NA	NA	NA	NA	NA	NA	NA	0.549958	0.5	3.25e-34	0.505305	3.25e-34	0.506714	0	0	0.493286	0	TRUE	TRUE	58	0.493286	3	FALSE	78	0.493286	NA	NA
chr7	140726457	A	G	BRAF	NA	NA	NA	NA	NA	NA	NA	NA	NA	NA	NA	NA	NA	NA	NA	NA	0.577598	0.5	9.9e-38	0.557476	9.9e-38	0.526434	0	0	0.473003	0.00056243	TRUE	TRUE	58	0.473003	4	FALSE	351	0.473003	NA	NA
chr7	140726457	A	G	BRAF	NA	NA	NA	NA	NA	NA	NA	NA	NA	NA	NA	NA	NA	NA	NA	NA	0.549265	0.500409	4.74e-32	0.503591	4.74e-32	0.543221	0	0	0.456779	0	TRUE	TRUE	60	0.456779	1	FALSE	0	0.456779	NA	NA
chr7	140726457	A	G	BRAF	NA	NA	NA	NA	NA	NA	NA	NA	NA	NA	NA	NA	NA	NA	NA	NA	0.582619	0.500491	1.2e-23	0.506063	1.2e-23	0.634885	0	0	0.365115	0	TRUE	TRUE	60	0.365115	2	FALSE	9	0.365115	NA	NA
chr4	54698471	G	X	KIT	NA	NA	NA	NA	NA	NA	NA	NA	NA	NA	NA	NA	NA	NA	NA	0.512357	0.50614	0.501031	NA	0.0423564	0.0423564	0	0	0	0.997847	0.00215285	TRUE	TRUE	60	0.00215285	3	FALSE	93	0.00215285	NA	NA
chr7	140726457	A	G	BRAF	NA	NA	NA	NA	NA	NA	NA	NA	NA	NA	NA	NA	NA	NA	NA	NA	0.545551	0.500352	1.48e-32	0.50332	1.48e-32	0.497992	0	0	0.502008	0	TRUE	TRUE	60	0.502008	3	FALSE	93	0.502008	NA	NA
chr7	140726457	A	G	BRAF	NA	NA	NA	NA	NA	NA	NA	NA	NA	NA	NA	NA	NA	NA	NA	NA	0.569997	0.500523	3.04e-36	0.505118	3.04e-36	0.527599	0	0	0.472401	0	TRUE	TRUE	60	0.472401	4	FALSE	356	0.472401	NA	NA
chr3	47084334	C	X	SETD2	NA	NA	NA	NA	NA	NA	NA	NA	NA	NA	NA	NA	NA	NA	NA	0.604917	0.562209	NA	0.508797	0.0339807	0.0339807	0	0.00155039	0.995349	0	0.00310078	TRUE	TRUE	61	0.00310078	1	FALSE	NA	0.00310078	NA	NA
chr7	140726457	A	G	BRAF	NA	NA	NA	NA	NA	NA	NA	NA	NA	NA	NA	NA	NA	NA	NA	NA	0.534868	0.500337	3.73e-15	0.502538	3.73e-15	0.745365	0	0	0.254635	0	TRUE	TRUE	61	0.254635	1	FALSE	NA	0.254635	NA	NA
chr7	140726457	A	G	BRAF	NA	NA	NA	NA	NA	NA	NA	NA	NA	NA	NA	NA	NA	NA	NA	NA	0.587775	0.500589	2.09e-12	0.506447	2.09e-12	0.779627	0	0	0.220373	0	TRUE	TRUE	61	0.220373	2	FALSE	NA	0.220373	NA	NA
chr17	31155971	T	X	NF1	NA	NA	NA	NA	NA	NA	NA	NA	NA	NA	NA	NA	NA	NA	NA	0.820916	NA	0.175892	0.500883	4.85e-25	4.85e-25	0.00193424	0.491296	0.032882	0	0.473888	TRUE	TRUE	64	0.473888	1	FALSE	0	0.473888	NA	NA
chr17	31155971	T	X	NF1	NA	NA	NA	NA	NA	NA	NA	NA	NA	NA	NA	NA	NA	NA	NA	0.568999	NA	0.223082	0.502832	1.13e-07	1.13e-07	0.000652316	0.530985	0.0293542	0	0.439008	TRUE	TRUE	64	0.439008	2	FALSE	22	0.439008	NA	NA
chr17	31155971	T	X	NF1	NA	NA	NA	NA	NA	NA	NA	NA	NA	NA	NA	NA	NA	NA	NA	0.500954	NA	0.106012	0.500954	4.7e-07	4.7e-07	0	0.568441	0.0323194	0	0.39924	TRUE	TRUE	64	0.39924	3	FALSE	61	0.39924	NA	NA
chr9	21994347	A	X	CDKN2A	NA	NA	NA	NA	NA	NA	NA	NA	NA	NA	NA	NA	NA	NA	NA	NA	0.516297	0.543235	0.510324	0.0479137	0.0479137	0.995868	0	0	0	0.00413223	TRUE	TRUE	65	0.00413223	4	FALSE	335	0.00413223	NA	NA
chr7	140726457	A	G	BRAF	NA	NA	NA	NA	NA	NA	NA	NA	NA	NA	NA	NA	NA	NA	NA	NA	0.534583	0.500121	3.62e-11	0.501674	3.62e-11	0.789588	0.0021692	0	0.208243	0	TRUE	TRUE	68	0.208243	1	FALSE	0	0.208243	NA	NA
chr7	148811721	C	X	EZH2	NA	NA	NA	NA	NA	NA	NA	NA	NA	NA	NA	NA	NA	NA	NA	0.522781	0.500589	NA	0.500233	0.0244922	0.0244922	0	0	0.987261	0	0.0127389	TRUE	TRUE	68	0.0127389	1	FALSE	0	0.0127389	NA	NA
chr7	140726457	A	G	BRAF	NA	NA	NA	NA	NA	NA	NA	NA	NA	NA	NA	NA	NA	NA	NA	NA	0.564798	0.500405	7.4e-14	0.504431	7.4e-14	0.768645	0	0	0.231355	0	TRUE	TRUE	68	0.231355	2	FALSE	49	0.231355	NA	NA
chr8	68118634	A	X	PREX2	NA	NA	NA	NA	NA	NA	NA	NA	NA	NA	NA	NA	NA	NA	NA	NA	0.550326	0.566677	0.509057	0.780223	0.509057	0.999026	0	0	0	0.00097371	FALSE	FALSE	68	0.00097371	2	FALSE	49	0.00097371	NA	NA
chr7	140726457	A	G	BRAF	NA	NA	NA	NA	NA	NA	NA	NA	NA	NA	NA	NA	NA	NA	NA	NA	0.546211	0.500233	3.13e-12	0.503154	3.13e-12	0.751973	0	0	0.248027	0	TRUE	TRUE	68	0.248027	3	FALSE	70	0.248027	NA	NA
chr7	140726457	A	G	BRAF	NA	NA	NA	NA	NA	NA	NA	NA	NA	NA	NA	NA	NA	NA	NA	NA	0.565025	0.500498	7.97e-17	0.504441	7.97e-17	0.736192	0	0	0.263808	0	TRUE	TRUE	68	0.263808	4	FALSE	91	0.263808	NA	NA
chr7	140726457	A	G	BRAF	NA	NA	NA	NA	NA	NA	NA	NA	NA	NA	NA	NA	NA	NA	NA	NA	0.516193	0.500427	1.8e-12	0.506258	1.8e-12	0.806326	0.000554939	0	0.193119	0	TRUE	TRUE	68	0.193119	5	FALSE	176	0.193119	NA	NA
